# Supplementary material for: An early Oligocene fossil demonstrates treeshrews are slowly evolving “living fossils”
Source: Sci Rep. 2016 Jan 14;6:18627. doi: 10.1038/srep18627 (PMC4725336; doi:10.1038/srep18627)
Supplement: Supplementary Dataset 1 [file srep18627-s2.txt]

xread
1857 177
Echinosorex_gymnura	0110200000000020240000200001000110201000000100-21-00000000000000110011020101101101000000010020100001000------000101211100100000220002100002120120010001------0000-0000121000122[0 1]2211211002-001221221001012001011210210120000200010-00--0000001100010011000000000010100001501120011010001000000200002000000010000000110000000120001000000000-010000000012001100100010100122000121000111000002000001220013100…
Erinaceus_europaeus	0211200000000020240000200001000110100010000110-20-1--00002100010110001020010001011000100010220100000000------00010120110010000000000100000012102000000-------0000-000012100022212211211012-00222222100101000-01-212210120000200000-00--000100100001001110000000002001-000110230111010001-00002000112011001----1-----------00000000000100020-01000010001212010230000000000000001000-000-000000000012200131000010…
Carpocristes_oriens	????????????????????????????????????????????????????????????????????????032222202200011300021012010000010011200000-23111210111122220000000022012200000-1111120000-000021100000000001101000000000000000102010010000000010-000201000-00--000000010001000000000000002001-011?10?3??????????-00?02?????20?2001----01?001???0??000?000?????????????????100212201114102---00000000001000-000-011411100022000122100100…
Carpolestes_simpsoni	0220102002010010000001100000?0011011--------------1--1------------------030332212200111300022112110000011111001010123110210111122120000000022011200000-11111011011100020-0000010100100-000-000010100001020000001010000220011200000-00--000000010000000000000000002001-011010230101020011-00002000001012001----1-----------1-------------------------0212201114102---00000000001000-000-011423300022000122100100…
Chronolestes_simul	0200100001011010000000200000?001000???????????????00000000000000011100010111212001001000010220000000000------00000-22210100011011000100000022002200000-11000000011000020-1000010100100-0001100010100001000200001000000110010200000-00--000000010000000000000000002001-000010230101001001-01002000001012001----01100110000000000001000100020-010000000210-0110120002001110000101000-0014010000000[0 1]2220112110…
Cynocephalus_volans	1------------------000-3-0010010-0001100001110-20-1--1------------------0101220-20011100010000100000000------00000-2211120001111100020001100001120110020000000000-000020-0000023200100-002-000023200001020000020000001110011010200-00-10001011122000022000000001010201000400010011400011100000201112002011----1-----------02220000000000000-0301220002121012102001210100000000320112212100000000001201010000000…
Ellesmene_eureka	??????????????????????????????????????????????????01?0002220112001100101022222202312010002022000011110000000000000-2221120000113300022002202201122110020000000000-000010-0003013100100-002-003023200001010001011210000231012112332200-0000101110000002200000000202000001??10?3???????????00?0201111201210011000000010000000111000011201010210321220001021002232000000100220010331122212100010000112201231000010…
Elphidotarsius_florencae	0220?020020100100000002?0?????????????????????????00?0000000000001110002012112[0 1]00000110101012010010000011011000010122210200012121110200000022012200000-1111100000-00001110000020200100-0000000020201001010201001010000100010200000-00--000000010000000000000000002001-010010230101??????-00002?????20?2001----000001???0??01000000020100020-010000000212201114102---00000100001000-000-01112120012220112110…
Elpidophorus_elegans	012?1200000120200000012?0????1-100-00001???????2??0??00000?00110011101010111321130000100020220100000000------0001002221020000213100020000002201222110020000000000-00000[0 1]10003003[1 2]001[1 2]01002-003003000001000000020000000330012002130-00-10001011100000022000000001??????????????????????????0?01?????10?2001----00010000000001110001[1 2][1 2]2001020-01100000010200022010001000002200003300122100000…
Eudaemonema_cuspidata	?????????????????????????????????????????????????????00000?????????????20010201001000100000220100000000------0001012121120000213100020000002200111110000000000000-000002200000000000202002-000000000000000000001010200320011002130-0[0 1]01000000110000100000000000002011-00001023????00????-00002011102002000000000000110000001120000000000010-010000000011000210200010000000000032010221000000000011120121000…
Galeopterus_variegatus	1------------------000-3-0010010-0101100101120-20-1--1------------------0101220-10001100010100100000000------00000-2211120001111100020001100001122110020000000000-000020-0000123210100-002-00012321000103000002000000100-012012200-00-10001011122000022000000000010201000400010011400011100000101112002011----1-----------0212000000200000220321220002121012102011200000000100320102212100000000001201010000000…
Ignacius_graybullianus	022012000100101000000020000101-112-00101000000-0?-1--1------------------0000300-01000100000000100000000------00000-10210200011110000100000022012101000000000000011100020-0001112221100-0101001112221001000201311000000100010300000-00--0000010000021002100000000021-1-0000102-0001-------2-01------------1----1-----------1-------------------------0010-110--000-20--00000010220001115000001300022300211011100…
Microsyops_latidens	000120000000002024000210000001-111-0?100?????0-2??1--00100100000110001010111212011000100010010000001000------00010021210200012121000200000022002101000100000000010000001100000202011101002-000020201001000001001000200220010100100-00-10000001100000000000000001021-1-0110102-0001-------1-01------------1----00000101000001120000000001000-01000000011[0 2]201211200020010021001032010221[0 1]0000000001121012…
Mixodectes_pungens	021020000000001024000200000101-102-00111100100-0?-1--1------------------0001[1 2]0[0 1]101001100000220100000000------000101[1 2]22100000001010001000000120020010002------00[0 2]10000002200010111001202002-0010[0 2]1[0 2]01001020001000000000310010202130-0111000000110000000000000000002021-0110102300010100?1-00001?????2001001----1-----------01020000000001020-0100000001111010--300-10--00000010210001112…
Nannodectes_gidleyi	022011200201112000000120000101-112-00011001100-0?-1--000001[0 1]00[0 1]0010101010121222020000100020[1 2]20000[0 1]01000100000000101212102000121210002000000[1 2]2002201000210000000011000020-1000020[1 2]20100-0001100020111001000[1 2]11101000000220011100110-00-10000000200011000000000001021-1-0110102-0100-------2-01------------1----00000101000001220000000000100-022011000010-010--000-20--0001001032010…
Navajovius_kohlhaasae	???????????????????????????????????00100001100-2?-1--00113300000110011010000000-01001100002000100000000------00000-110100000020210002000000121020010002------0000-000001200000202000112002-000020200000010001001010000220010200000-00--000000100000000000000000002011-000010230101?1??01-00001101102002001----1-----------00??0?0?????????????????000010-011012000200000000000320001114000000000112201110000000…
Niptomomys_doreenae	022012000200001000000???0??????10???????????????????????????????????????????????????????????????????????????????????32100000021210000000000221120010001------0000-010010-00000[0 1]0101100-012-0000[0 1]01010010100010010100011[0 1]0010201000-00--000000100000110000000000002001-000010230001?2????-00001?????2002001----1-----------00000000000100020-000000100110-012002000100100000000330011111000011000112…
Palaechthon_alticuspis	0220?120000010?00000???????????????01101000100-2?-1--00100?00000110001010000310-11001100022220100000000------00000-2121020000213[0 1]000200000022102101000000000000010000020-[0 1]0000[1 2]0[1 2]00000-00010000[1 2]0[1 2]01000010001011010000[2 3]30111202010-00--000000010000100000000000002001-000010230101?1????-000012????2001001----00200000000001010000000001020-010000000112201101100020000101001033000…
Palenochtha_minor	022?1220020000?00000??????????????????????????????????????????????????????????????????????????????????????????????????????????????????????????????????????????????????00-0000010101000-0000000010101000010001011000000220011200000-00--000000100000000000000000002001-00??1??3??????????-00?00?????2001001----00?001???0??01??000?????????????????1000112110--001-20--00010000330001110000000100112201011000100…
Paromomys_maturus	022?1220000021?00000???????????????????????????0?????00111?00010100011010000100-11000100002220100000000------00000-112101000021200001000000221020010002------00[0 1]11010000-0000001221000-0001000001221001010201201000000120010200000-00--000000010001[0 1]00100000000102001-00??1023??????????-00?01?00002002001----00010000000001000000000001020-010000000010-010--000-20--010000003300011110000000000122010…
Phenacolemur_jepseni	022012000100101000000???0??????1???00100000100-0?-1--00100100000110001010100310-00001100000010100000000------00000-121112000121100000000000221120010002------00011110020-0001111220100-010100111[1 2]2200010302003110000120[0 1]0010203000-00--0010100100021101100000000021-1-0000102-0001-------2-01------------1----1-----------1-------------------------0210-110--000-20--010000103300011150100000000112010…
Plagiomene_multicuspis	???????????????????????????????????00011000010-[1 2]?-010000111011200111010102212220331201000[1 2]022010011110000000000000-2221120001113300022002202201122110020000000000-000020-0003023200100-002-003023200001010000000000000231012012332200-1000101110000002200000000[1 2]01010100041012001141011110000200111201100010100001000010000111000022201010110321220001021002231000000100220010330122212100010000222…
Planetetherium_mirabile	??????????????????????????????????????????????????01?0??22?????????????10111322023000100010220000000000------00000-2221120000212300021000002201222110020000000000-000010-0003223221100-002-00322322100101??????????000230012202332211000001011100000022000000001?????????????????????????????????????????0110001?100???0??01110000002000111002[0 1]0110002021002132010000000[0 1][0 1]0010331122212100010000111…
Plesiadapis_tricuspidens	022011211200000000000020000001-122-1--------------1--0000010000001110001012130202[0 1]00110002012010010100000000000010121210000011121000200000022012201000200000000011000000-1000021220100-000110002122010103011120020000020001[0 1]000130-00-10000000200020000000000002021-1-0110102-0101-------2-01------------1----1-----------012200000[1 2][0 1]000100-010001000010-110--000-20--010[1 2]001011001010-0000…
Plesiolestes_problematicus	????????????????????????????????????????????????????????????????????????010131[0 1]12100010000[0 2]220000000000------00000-2121120001213000020000002210220100000000000000-000000-0000010100000-0001000010100000000101001010000330110200010-00--000000010000000000000000002011-000010230101010001-00001101102001001----00000100000001120000000000100-010000000112[0 2]012002000100000220010330102212000000000112…
Pronothodectes_matthewi	??2??120020????????????????????????0??????????????1--0000001001011010101012122201100110002022000010000010000000010121210200012111000200000022002201000210000000011000000-0000000221000-0000000000221001000101101000000220010200010-00--0000000[1 2]0001100000000000002001-011010230100010001-10002111112012001----1-----------01220000000000100-020001000010-010--000-20--000100102000-011100000000011220102100…
Purgatorius_spp.	020??100010002?0?000????????????????????????????????????????????????????????????????????????????????????????????????12101000111220002000000121020011001------0000-000000-0001001000000-002-001001000000010001011000000210011202010-00--0000000100000000000000000020200000?10?2???????????00?002????2002000110000010000000001010000011000000-0200000000121110--300-20--00020000210001110000000000112201111000010…
Saxonella_crepaturas	022??220020000?00000?????????????????????????????????0000000000011000001032??020330011000102200001000001111101001012??????????????????????????????????????????????????00-0000020220100-0001000010220001000201111010000100011200000-00--0000000200000000000000000??????????????????????????????????????????????????????????0222010000100102120100000000112010--002-----0000000012000000-000000000121200121000100…
Tinimomys_graybulliensis	022011000100111000000010000101-110-1--------------1--00001000010010000010110111010000100020220100000000------0001012321021001213200021000002211211100000000000000-010022200000202210202202-00002022000001????0?1?00200220010201000-00--0000000100000000000000000021-1-0000102-0001-------1-01------------1----00000100000000000000002100020-0100000002112010--300-20--00000000330011112010011200112100101000000…
Worlandia_inusitata	???????????????????????????????????00011001100-1?-0100002120112001110100032322201300010002002010011110000000000000-2321120000211300021000102201222110020000000000-000010-0003223220100-002-00322322000101000000100000013001211233221100000101110000002200000000102001-011410130011410011-0000200111201100010[0 1]000010100000002110000[0 1]0201010[0 1]10320220002020002132000000100[0 1][0 1]00103311222121000…
Apidium_phiomense	013?000000???????1??????1????1-?0?-0100100010212?-1--00011110110110111000121202011001100000020110101000100000010101212100100111110000000000020122010002100000010111000022002302322-1202202-00302322-01100200-121210202110?10201000-00--10002--00012000--1000000001011-011300110111311010-00002111002012101----01210110110[0 1]011200000001000220010001010010-11201202---00010000002000-011000000000111110002001…
Arsinoea_kallimos	????????????????????????????????????????????????????????????????????????????????????????????????????????????????????????????????????????????????????????????????????????????????????????????????????????????????????????????????????????????????????????????????00011-022200110011321001-00000111012002101----001001100100001100010010000010000000110001001101100020001100000000-0-000-000000011122200121111000…
Bahinia_pondaungensis	01?0????????????????012?1????1-101-0100110010202?-1--00000000010001111020121?01021001100120020000001000------000101212100000???2100?200000022002?010002??????00011000?00-00022222210002002-0022222210000???????????200220010202010-00--00010100001122110000000[0 1]000011-02??00?1????321001-00000211002002101----00010110010001?20001010000000-0100000100111010--000120--011100002000-111000000000111220011111…
Biretia_fayumensis	?????????????????????????????????????????????????????00011110000111111000121202010001100010020110001000------001101?12100100111110002000000120120111002------0000-100002200022202201202002-0022202200010???????????201110010201000-00--0001000100110021000000000??????????????????????????????????????????????????????????01220001110000000-0100000100110012012000200001110000210001110000000001112200011000100…
Biretia_megalopsis	????????????????????????????????????????????????????????????????????????????????????????????????????????????????????1210010011110000100000022012000000-------0000-100002200002202201202002-002220220001000001011210201110010201000-00--0001102100110020000000000??????????????????????????????????????????????00110110110001220001010000000-0100000100110012012000200001010000210001110000000001112200011000100…
Bugtipithecus_inexpectans	????????????????????????????????????????????????????????????????????????????????????????????????????????????????????0210000011101000100000002012101000000000000011000022200022202200212002-0022202200010???????????200[1 2]10011201000-00--0001000100001111000000000????????????????????????????????????????????????????????????????????????????????????001100120120002001001100002000-000-000000001110-01010-1…
Eosimias_centennicus	???????????????????????????????????0100110010[0 1]0??2??????????????????????0111201000000100022221000000000------000100212100000111210012000000121020010002------00011000000-0002222221000-002-002222221000????????????200220010202010-00--00010100001011210000000[0 1]000001-022200210011321001-00000211012002101----00000110010001220001210000000-01000001001210110010002000002200002000-010-0000000011222001…
Eosimias_sinensis	???????????????????????????????????010011101010??3???000[0 1][0 1]?????????????20111101001001100020020000001000------000101212100000111100012000000020020010002------0001100000[0 1]20002221221000-002-002222221001000001011200200210010202000-00--00010100001011210000000[0 1]0??001-02???0????????????-00?002????2002101----00?001???1??01??000?????????????????01001100120120002000012200101000-011000000000…
Myanmarpithecus_yarshensis	????????????????????????????????????????????????????????????????????????????????????????????????????????????????????121000001110100100000002201211110010-----001111000021000112222112010000002222221001001201110000000110010201100-00-[0 1]0000010100021111000000002????????????????????????????0021??12002101----00010110010001?20001000000000-02000001????????????????????????????????????????????1??????????…
Parapithecus_fraasi	????????????????????????????????????????????????????????????????????????????????????????????????????????????????????????????????????????????????????????????????????????????????????????????????????????????????????????????????????????????????????????????????001-1-0223001-0111-------0-002110002002101----022101100100011100000001000210010001110000-11201202---00010000002000-010-000000001110-00010-10200…
Parapithecus_grangeri	01??0?????????????????2?1????1-?00-010???????????????00011110??01??????0????????????????????????????????????????????????????????????????????????????????????????????????????????????????????????????????????????????????????????????????????????????????????????1-1-1-0---------------------00211002011101----001201110100012200000000000220010001010010-01200202---00010000001000-010-000000001111000010012101…
Phenacopithecus_spp.	????????????????????????????????????????????????????????????????????????????????????????????????????????????????????12100000111210012000000121020010002------0001100000[0 1]200012222210102002-0012222210000[0 1]00010[0 1]?2?0200220011202010-00--00000100001111210000000[0 1]0??011-0???????????321011-??0??????????????????00010110110001220001210001020-01000001001[0 1]00110120002000012200002000-11100000…
Phileosimias_kamali	??????????????????????????????????????????????????????????????????????????????????????????????????????????????????????????????????????????????????????????????????????01200010202201102002-001220220001000001001010100110010201000-00--0000000100000000000000000??????????????????????????????????????????????????????????01220001110000000-0100000100120012012000200101220000210001110000000001112100011000100…
Pondaungia_cotteri	013??000000101?1?100???????????????010011001020?1-1--00000?????????????20021?020000011000000201001011000-----0001012121000001110000000000002201?21110000-----00011100000-2001221220100-0001201221220111000211111210200000010201100-00-10010100100020011000000002????????????????????????????01?????2002101----00?001???1??01110000012000001001000101001210120121001001000000003000-1115000000001112200021011101…
Proteopithecus_sylviae	013??00000???????1????[1 2]?1????1-?01-0100100010202?-1--00001010110101111020121202022001100010221010001000------00000-212100100111220002000000121020010002------0000-000022200022222201202002-002222220001010001011210000110010201000-00--0001010000000021000000000????????????????????????????01211012002101----02110110110001010001111000000-010000010012001200200010000021000021000111000000000111210001100…
Serapia_eocaena	?????????????????????????????????????????????????????????????????????????????????????????????????????????????????????????????????????????????????????????????????????????????????????????????????????????????????????????????????????????????????????????????????????????????????????????????0?????2002101----02210111110001220001110000000-00000011000100120020001000011100001000-1110000000001112100011000100…
Siamopithecus_eocaenus	????????????????????????1????1-1??-010?1???????2??1--00000?????????????20011201100001100000020100001000------000101212100000121000010000000020120010002------00011100020-2001002221100-010120222222121100021111101000200001020[0 1]000-00--000011000002112100000000100001-?1??00????????????-00?00211002001001----000001???0??01120001000001020-010000010010-0110120002001010000002000-1110000000001110-00010-1…
Aegyptopithecus_zeuxis	013000000001220001000112111101-101-01001000102021-1--1------------------012230200000110000[0 1]120110001000------001101212100100111000000000002120120010002------00111100002200022222201212012-00122122101103[1 2]001[0 1]11200201[0 1][0 1]0010101000-00--000000000012110100000000001011-011300110111311111-00000211002002101----1-----------02220011000000000-010000010010-0120020001001010200003100021150000…
Catopithecus_browni	013000000001211101000112100101-100-01001000101021-1--1------------------0111302021001100020120000001000------000101212100000111210002000002121020010002------00011000002200022222210202002-002222221000010001011100200110010201[0 1]00-00-0000101010011112100000000000011-011300110011310011-00000210002002101----1-----------01120011001000000-010000010012101101100020000000000011000111200000000111210001000…
Cercocebus_agilis	024000000000002201000121000101-102-0110100010[0 2]121-1--1------------------0121302000001100200020100001000------002101212100000111000020000000020110010002------00211100002100022222201211012-002222220001022000211010012000013203000-00--000101212002332211120110002011-012300130011320011-00100201102002101----1-----------0222001000000000[0 1]202[0 1]001010000-012202100001100000000220011115000000001110…
Cercopithecus_neglectus	024000000000002201000120000101-101-0110100010[1 2]121-1--1------------------0001301000001100200020100001000------001101211100010111000030000000020120010002------00211100002100022222201211012-0022222200010020000110000[1 2]2000010203000-00--000101202002332211120110001011-012300120011320011-0010020001200[1 2]101----1-----------02220010000000000-000000010010-012222101001100000000030022215000000001110…
Epipliopithecus_vindobonensis	013000000001000111000112100101-100-0100100010202?-1--1------------------0122302010001100100020110001000------002101212100100111110010000000020120211002------00211100002100022222201211002-001221221001032001201200202000010201000-00--00000000001211[0 2]100000000201011-011300110011310001-00000211012002101----1-----------01220001000000000-0110110100112012112000101101020000320011113000000001110-00020-1…
Hoolock_hoolock	013000000001000011100022100101-101-01001000102020-1--1------------------0112302000001100200020100001000------0021012[0 1]210[0 2]000101000010000000020120010002------0001110000210002222221121[1 2]0000002222221001022201110000002000013203000-00--000101012002112101100010001011-022301110011320001-00000211012002101----1-----------0222001000[0 1]000000-010000010010-112122100000000000000[1 2]100022150000…
Laccopithecus_robustus	013100000001002001000112100101-100-01001100102021-1--1------------------0122202011001100210220100001000------000101202100100111110011000002220110010001------00211100002100022222201212012-002222220001022001211200201100010203000-00--000101000012112100000000101011-011300110011310001-00000201012001101----1-----------02220001000000000-010011010010-012112100100101010000330011115000000001110-00020-12001…
Oligopithecus_rogeri	???????????????????????????????????01001100101021-1--1------------------0121302022001100000021000001000------00100-212100000111220000000002221020011002------0000-000001200022222210102002-001222221000011001011000202100010201000-00--0001010100101021000000000????????????????????????????00211002002101----1-----------0222001100[0 1]000000-010000010112101201200010000000000033010221500000000111220001000…
Oligopithecus_savagei	???????????????????????????????????????????????????????????????????????????????????????????????????????????????????????????????????????????????????????????????????????1200022222210???????????????????????????????200100010201000-00--0001010100101021000000000????????????????????????????00211012002101----1-----------02220011110000000-0100000100021012002000100000000000220102115000000001112200010000000…
Presbytis_melalophos	014010000001212211000112100101-101-0110100010[0 1]021-1--1------------------0123202000001100300020100001000------002101202100100111000030000000020110010002------00210100022100022222201211012-002222220001002000011000012000013203000-00--000101202002332211120110001011-012300120111321011-00000[1 2]1[0 1]012002101----1-----------022200110000000110010011010010-012222100001100000000110012115000000001110…
Saadanius_hijazensis	01?00????????????1??0012111101-101-0100100010102?-1--1------------------0121??2????????????????????????????????????2121?????????????????????????????????????????????0?02200022222211201002-002222220011032000211200202000013203000-00--000101010012002100000000????????????????????????????????????????????????????????????????????????????????????????????????????????????????????????????????????????????????…
Victoriapithecus_macinnesi	023010000000210101000122100101-100-01001[0 1]0010[1 2]021-1--1------------------0121302020001100100020100001000------0001012121000001112[1 2]0010000000020110010002------00011100002100022222201211002-00222[0 2]220011022000211000002000013203000-00--000101010002222[1 2]10000010001011-012300120011320000-00000201102002101----1-----------0222001100000000[0 1]0010000010010-0121121001010000000001000-0015…
Cacajao_calvus	013000000201011111000120000101-102-01001[0 1]00100-20-1--000222100001101110[1 2]0122202000001100100020100001000------001101112100010111000010000000020120010002------001111010121000222222112010100002222221001011201011001002200003203000-00--000111012002112101000000102021-011300210011310001-01000200102002101----012201000111012200000000000020122011110010-012102100101100000000320002215000000011110-001…
Brachyteles_arachnoides	004100000001112001120002111101-100100011101100-20-1--00011110210110111020121202022001100000020100001000------000101112100000101220000000000020120010002------00011101022100022222211201012-002222221001010201011002002220010103100-00-1000111202002002201000001200001-022301010011321111-00002111002012101----012[1 2]011101000112000000[0 1]000012001001111001100121120101000010000001300211150000000111111012…
Callimico_goeldii	013100000001[1 2][1 2]0011000022111101-101-01001000102021-1--0002121011011011102012[1 2][2 3]02011001100000020100001000------000101112100000111110000000000020120010002------000110010112000[1 2]22[1 2]2211102012-00[1 2]02[1 2]221001010001011002202[0 1][0 1]0010201[0 1]00-00-0000000002000110100000000001011-022300110011320001-00000211012002101----02220110010001120000000000002010[0 1]000110010-012202…
Cebuella_pygmaea	013100000000210011000110110101-101-01001000112021-1--00021200220011111020121302022001100000221000000000------00[0 1][0 1]01012100000111220000000000[0 1]2102001[0 1]002------00[0 1]11002010-000[1 2]22[1 2]220[0 1]00-012-0020022200001-----------002220010201[0 1]00-00-000000020[0 1][0 1]00000100000000001011-011101110011310011-00000200002001101----02220110010001220001000000000-00[0 1]01011001[0 1 2][…
Chiropotes_chiropotes	013010000201001111000120010101-102-01001101101020-1--00022210000110011020122302000001100100020100001000------001101112100000111000010000000020120010002------00111101012100022222211201010000222222100101[0 1]201[0 1]11002002000013203000-00--000111012002112100000000102021-011300210011310001-010002[0 1]01[0 1]2002101----02220101010001220000000000002003[0 1]011110010-0122021001011000000003[1 2]0002215…
Leontopithecus_rosalia	0130[0 1]0000001000011000022100101-101-01001100102021-1--000212100001101110201213020120011000[0 1][0 1]020100001000------0001010121001[0 1]0101120001000002020120010002------00011001010-0002222221100-002-0022222210011-----------201110010201000-00--000101000010012100000000001011-011300110011310001-000002[0 1]10[0 1]2001101----022201100100012200000000000020011011110010-012112100201100000000220012115…
Alouatta_seniculus	003000000001001011000012000101-102-01001000101020-1--000222101[0 1]01101110201223020110011000000201[2 3]0001000------00000-102100100101110000000000020120010002------0000-101022200012222201211000000122222100101[0 1]201101010[0 1]10110010101100-00-1000001002002010100000000100001-011300010011311011-00000211002001101----022201110101012200000000000020011011110010-01210200010010100000023002111500000001…
Aotus_azarae	014110000001002011100020100101-101-01001000101020-1--00011[1 2]10000110111020121302000001100000020100001000------000101112100000101000000000000020120010002------00011101012100022222201211012-002222221001011001011001002000010203000-00--000101002002112101000000001011-011300110011310001-00001201012001101----012201110100012200000000000020011011110010-012222100101100000000120021115000000011110-00210-1…
Ateles_belzebuth	014010000[0 1]01000001100120000101-111-0100110110[0 1]020-1--00022110000110111020122302000001100000020100001000------000101[0 1]12100000101000000000000020120010002------0001110[1 2]022100022222211201010000222222100101[0 1]201111002012000010203000-00--00010100200201210[0 1][0 1]00000001011-011300110011310101-01000211001002101----012[1 2]01[0 1]10100011200000000000020010011110010-012112100101101000…
Branisella_boliviana	???????????????????????????????????010?1???????2??1--00011?????????????20021202021001100002020000001000------000100112100000111210000000002020120010002------00010001012200022222210202002-002222221000011001011200202210010201000-00--000101202001002101000000000001-011?00?10???011001-0000011?002002101----0021011001100122000000000000200100001100111012102100100100000000210001112000000011111300210010000…
Callicebus_donacophilus	013100000101112011000012111001-100-01001101100-20-1--000122100001111110200213020000011000000201[0 1]0001000------00[0 1]10110210010010100000000000[1 2]020120010002------00[0 1]111010[0 2]2200012212201212000000[1 2]22[0 1]22100101[0 1]0010[0 1]120120[1 2]000010201[0 1]00-00-0000000000012000100100000101011-022300110011320001-00002101012002101----01210101010101220000000000002001[1 2]011110010-012102…
Callithrix_jacchus	0130[0 1]0000000220011120120111101-101-01001000102021-1--00021200210011111020122302021001100000020000001000------001101012100000111210000000000020020010002------00111002010-0002222221000-012-0022222210001-----------002110010201[0 1]00-00-0000101202000002200000000001011-012100110001020001-00000201012001101----0222011001000122000100[0 1]000001000101111001[0 1]20120121002000010000000100-110-00000001…
Cebupithecia_sarmientoi	01?00?????0???1??1??012?0????1-101-0100111110202?31--0002221011011011102012130201100110010002010000100000000000010101210000011111001000000202011001000200000000011102010-2002222220100-010120222222100101?????????2202110010201000-00--0001010120021121000000000????1-01??00?1??????????-00?00211012002101----01?001???1??012200000000000020121011110000-012202100101101000000210001115000000011110-00200-12101…
Cebus_apella	014000000001200011100112110101-101-0100110010[0 1]021-1--00022210000110111020122302000001100000020100001000------000101022100010101000000000000020120010002------00011102012100022232211211012-00222022100101200111100201200-010201000-00--000110212002112101100000000011-022300110000321001-00000201012002101----022201100111012200000010000020121011110011201220210010100100000023001111500000001111[0 1]0012…
Dolichocebus_gaimanensis	01301000000100000100?????????1-1??-01001100102021-1--00033210110110111020121202011001100002020100001000------000100112100100111110000000002020120010002------00010101002200012222211202002-001222221001011001111200202110010201000-00--000001000012110101000000000001-0??300??00113?0011-0?000111012002101----0022011001010122000000100000200100111100111012112000200100000000220011115000000011111301010010001…
Homunculus_patagonicus	???0?????????????1???????????1-??1-0100110010202?-1--000?1?10?001101?102012??020?000?100?02?2?1???0?00000000000?1011???????????????????????????????????????????????????????????????????????????????????0????????????????????????????????????????????????????????00001-022300?10111321??1-00001111002002101----01220110010001220000001000002001?0001100110012?020001001000000001?00??1??000000011111?00?1001000?…
Lagothrix_lagotricha	014000000001220011120112100101-101-0100110010[1 2]021-1--000332101101101110201213020[0 1][0 1]001100000020100001000------000101112100000101000000000000020120010002------0001110100210002222221120101[0 1]000222222100100[0 1]201111002002000013203000-00--000101002002[0 1]12101000000001011-022300010011321001-00000211002002101----022201110100012200000000000020011011110010-012212100101100000000120021115…
Pithecia_pithecia	013010000201111111000120000101-1[0 1]2-01001[0 1]00101021-1--00022210000110111020122302000001100100020100001000------001101012100000111000010000000020120010002------00111102022100022222211201010000222222100100[0 1]201011002002000013203000-00--000111002002012100000000102021-011300210011310001-010002[0 1]0102002101----0222010101[0 1][0 1]01220000000000002012[1 2]011110010-01220210010110000000022000…
Saguinus_oedipus	013010000000000111000122100101-101-01001[0 1]00102021-1--00021210100110111020121302011001100000020000001000------00010101210000010111000000000[1 2]02012001[0 1]002------00011002010-0002222221000-012-0022222210011-----------20[1 2][0 1]00010201000-00--00010120[0 1]010012100000000001011-011300100011310001-00000201012002101----0222011001000122000000[0 1]000002001001111001[0 1]10121121002010010000001…
Saimiri_sciureus	014010000101010011100112111101-101-01001001102121-1--010333100001101110201223020000011000020201[0 1]0001000------0001010121001[0 1]0101000000000002020120010002------00011102012200122222211212111000222222100101120-011202202100010201000-00--000101002002012100000000001011-022300110011320001-00000201002002101----0[1 2]220110010001220000000000002001101111001[0 1]101211210010[0 1]0010000001200211150000…
Adapis_parisiensis	013110000001002102000012000101-100-01101111100-2120110012100000000111101010130[0 1]110001100022220100000000------00000-1111020001112000020000022201110100000000000000-000002100010222211101012-0010222210010[0 2]0001011[1 2]00210200010201000-00--00000-100001010100000000001011-011300110011210111-00000211002001000101001220010110001220001220000100-0200110001022012112000200101220100330112211000000000112…
Afradapis_longicristatus	013110000000102024000112110101-100-01001000102020-1--1------------------001230100000110002022010000[0 1]000------000101202100000101000002000000220020010002------00011000112200000212201211012-000022221001001001211210[0 1]101[0 1]001[0 1]000100-00-1000000010002010101000001101011-010300110011300101-00000200112002100----1-----------02220001220000000-000000010110-01201200020000122000[0 1]3100011110000…
Aframonius_dieides	???????????????????????????????????01001???????21?1--00000?00000110011020111201011001100020020100001000------000101212100000111110002000000120120010002------00011000102200010212211202002-001021221001021001010100100110010100000-00--000000010001000100000001100001-02??00?1??????????-00?00200001002001----00000111000001120000001000100-01000000001120120120002001010000001000-0110000000000111101020000100…
Algeripithecus_minutus	?????????????????????????????????????????????????????00011000110100011020111311000001100020220100001000------00110121210210011100000200000022012000000-------0010-1000022002002022012122100000021220011012001111100200000010201000-00--0000001000120001000000000????????????????????????????01?????2??1001----00?001???0??011200012200010222011000000110-01214202---111122000012002000-000000000220-00120-00100…
Asiadapis_cambayensis	????????????????????????????????????????????????????????????????????????????????????????????????????????????????????12100000011200002000000021020010002------00[0 1]1100000[0 1]200010222210101002-001021221001000001001100000110010200000-00--0000000100000001000000000????1-0?????????????????-00?002????200??01----00??01???0??0122000[0 1][0 1]10001020-01000000001[0 1]001[0 1]0110002000011[1 2]00001000-…
Avahi_laniger	000120000000002024000032000101-111-00111001120-20-1--1------------------0102300-0000110000[0 1][0 1][0 1]0100000000------00000-1000-000012122001000000112012000000-------00-0-001012100000212001211002-000021200001010001001010012330011000100-00-1000000011002000100000001100011-100200210011100001-0101------------1----1-----------022200000010010[1 2]0-0000001100021210--300-21--000000003000-221300000000…
Azibius_trerki	???????????????????????????????????0?001???????2??11?00000?????????????20111312010001100020220100000000------0011012121021001112000020000000201210110000000000000-100022200000222201202012-000022220011010001211010000000010201000-00--0000011000020001000000000??????????????????????????????????????????????????????????0122000?0????1021201?000100110-01204202---11112100000000-000-000000000220-00120-00100…
Caenopithecus_lemuroides	???????????????????????????????????0100111010102?31--1----?????????????20000201111001100020220000000000------00000-002100000111100002000000120120010002------00010000102200010222201202002-001022221001032001110100000110010000100-00-1000001010001010100000001000001-?1??0?????????????-00?00?????2002201----00000111000001220001111000000-0100000100112011010000200011[1 2]2000021000111100000000[0 1]1211010…
Cantius_frugivorus	????????????????????????????????????????????????????????????????????????????????????????????????????????????????????1210000011132000200000[0 2]220120010002------00011000000-20000[1 2]0221100-000120[0 1]0[1 2][0 1]2210010002[0 2]1101210200320010100100-00-1000010010001000[0 1]00000000200001-01???????????1????-00?00210101001000110000010010000001120001000001020-01000000001200120120002000011100002000-…
Cheirogaleus_major	000120000001002024000020100101-100-01101000110-20-1--00011200010011111020000300-0000110000[1 2]220100000000------00000-21210000011100000000000022102001000-------00011000020-0002222221000-0000002222221000010201011010202000010301000-00--00012--00010002--0000000000001-100200200011100011-00002000102100101----02221111010001220001000001020-010010110010-012112000200001000000330002215000010000110-00120-1…
Djebelemur_martinezi	????????????????????????????????????????????????????????????????????????????????????????????????????????????????????????????????????????????????????????????????????????????1121220?202012-0012212200010?1000001200000000010201000-00--0010100100010001000000000????????????????????????????01101112011001----00?000??????01120001000001020-010000000010-010--002-----111100001000-0010000000000220-?0120-12101…
Donrussellia_gallica	????????????????????????????????????????????????????????????????????????????????????????????????????????????????????12100000121210002000000021020010002------00011000000-0001022221000-002-0000212210000???????????[0 2]00220010200000-00--0000000100[0 1]00001000000000????????????????????????????????????????????????????????????????????????????????????011200110110002000001100001000-00130000000001122012…
Donrussellia_provincialis	????????????????????????????????????????????????????????????????????????????????????????????????????????????????????12100000011210002000000020020010002------00011000000-0001021221000-001000101122100001000100110000022001[0 1]200000-00--000000010000000100000000000001-01??10????????????-00?002????2001000110000?100???0??01120000000001000-01000000001120110120002000000000002000-111400000000011220112100…
Anchomomys_gaillardi	??????????????????????????????????????????????????????????????????????????????????????????????????????????????????????????????????????????????????????????????????????01200012222200102002-001222221000000001011000000110010300000-00--0000011000000101000000000????????????????????????????????????????????????????????????????????????????????????0??????????????????????????????????????????0?10-00020-00100…
Daubentonia_madagascariensis	025010000000001000001--------1-12--1--------------1--1----------------?-1----------------------------??-------------010-00000-10000000000000001-000000-------0000-002002200002222211202012-00022222100100200121101100222000----000-00--002-2--1200200---11000000021-1-0022112-0011-------2-11------------1----1-----------1-------------------------1---------------------------------------------0-02010-1-200…
Galago_senegalensis	001120000000002024000010100101-111-01101001110-20-1--0112330012011101102000030[0 1]111001100000200000000000------00000-2111021001112000000000000000110110000000000000-000002200012222210202002-001222220000010001011010002110010300000-00--000001102200000220000000000001-110200200011100011-00002000102101101----02221111010001[1 2]20000001001020-0100000100012011012000200001000000330001212100000001210-012…
Guangxilemur_spp.	???????????????????????????????????01001110100-??3????????????????????????????????????????????????????????????????????????????????????????????????????????????????????22200212212200202202-001221121000001001001200200210010101100-00-10000000100100000200000000??????????????????????????????????????????????????????????01?20000001000100-01000000?????????????????????????????????????????????11201110000000…
Hoanghonius_stehlini_	????????????????????????????????????????????????????????????????????????????????????????????????????????????????????????????????????????????????????????????????????????????????????212202-0012212211000???????????200?100??101000-00--000000000010000000000000000001-??????????????????-00?00200001002001----00010000000001120001000001020-0100000000110011010000200100110010210001110000000000002200111000000…
Lemur_catta	003020000000002024000010000101-111-01101000100-00-1--0012110000011001101000130[0 1]110001100000010000000000------000[0 1]00212100000111100000000001121020010002------00011000001200222222210212202-001222221000000001011000202110010101000-00--000101000110002220000000000001-100200200011100011-00002000101100101----022211010000012200000000010[0 2]0-00000001011120120120002001010000003000-2115000000000011…
Hapalemur_griseus_griseus	003120000000222124000011011101-100-01101001100-21-1--000222000001110110100003011100011002[0 1]0221100000000------00010121210200011110000[0 1]000001221110011002------00010100020-0002222221000-002-002222221000000001111000[0 2]01110010201100-00-000012--00001002--0000000100001-110200200011100011-00002000102101101----02221101010001220000000000120-0000000101010212112000200100000100320002215000000000111…
Lepilemur_leucopus	1-------------------1--------1-1---011010001[1 2]0-20-1--001332000001111110201012010110011000[1 2]0221000000000------000101211100000111210002000000021010010002------00011000020-0001222221100-002-001222221001000001011000010220010200000-00--000001202000010200000001000001-100200200011100011-00002000101100101----02221101010001[1 2]20000000001000-010011010010-0110120002001012200001000-1115000000001111…
Leptadapis_magnus	00?0????????????????001?0????1-100-01001???????2??01100022200010001111010001302110001100020220100000000------000101212102000111200002000000021121011000000000000111001222000022222112020000001222221001001201210200100220010200000-00--0000112000020001000000010???????????????????????????????????????????????????????????????????????????????????????????????????????????????????????????????????????????????…
Leptadapis_leenhardti	0???????????????????0????????1-1?0-01001???????2??01?000?2?????????????100?1???????????????????????????????????????212102000111100002000002220120010002------000101001022000122222112020000001222221001000001111200210220010200000-00--0000112100020001000000010???????????????????????????????????????????????????????????????????????????????????????????????????????????????????????????????????????????????…
Leptadapis_filholi	???????????????????????????????????01001110100-2?3011000???????????????10011312110001100020220100000000------000101212102000111100002000000221120011002------000101001222000122212112020000001222221001001201210100100210010200000-00--0000112100020001000000010???????????????????????????????????????????????????????????????????????????????????????????????????????????????????????????????????????????????…
Magnadapis_quercyi	01?01???????????????00??0????1-101-0100111010202?301?00012200100001111000001312110001100022220100000000------000100211102000111200002000000220121010000000000000101000022000022222112010000001222221001032201211200210220010200000-00--0000012000020101000000010???????????????????????????????????????????????????????????????????????????????????????????????????????????????????????????????????????????????…
Magnadapis_intermedius	01?01???????????????011?0????1-100-0100111010202?301100022100100001111010001312110001100022220100000000------000101212112000111100002000002220110010002000000000101001022000[0 1]222221120200000012222210010[0 2][0 2]201[1 2]11200200120010100000-00--0000112100[0 1]2010100000001000001-011?00?1??????????-00?0021??12002100111001220010010001220001220000000-02002101011120121120002001012200003300021100000…
Magnadapis_fredi	01?01???????????????011?0????1-101-0100111010202?301100022100110001111010021312110001100020120100001000------000101212102100111200002000002220121010000000000000101001022000122222112020000001222221001000201111200200220010200000-00--0000212100020101000000010???????????????????????????????????????????????????????????????????????????????????????????????????????????????????????????????????????????????…
Magnadapis_laurenceae	01?01???????????????0012000101-100-0100111010202?301?00022200000001111010021312110001100020220100000000------000101212102000111200002000002220120010002------000111001022000122222111020000001222221001030201210200200220010200000-00--0000112100120101000000010???????????????????????????????????????????????????????????????????????????????????????????????????????????????????????????????????????????????…
Periconodon_pygmaeus	?????????????????????????????????????????????????????000???????????????10001?00-00001100022220000000000------00-00-21???????????????????????????????????????????????0?02200202212211212212-0012212210010???????????000100010301000-00--0000002000010101000000000??????????????????????????????????????????????????????????01?2000???0001020-0?????0000122010--300-20--012200003000-1110000000000112201020010000…
Mahgarita_stevensi	????????????????????0???0??????????01001111101?2?21--00000?0???????????20101302102001100020020100001000------00010121210000011111000200000222012101000000000000011000102200010212211212012-001021221001011001011200200100010201000-00--000000020001000100000001000011-01??00?1??????????-00?00211002001101----000001???0??0122000111000?020-010000000010-010--000-20--112200001000-0010000000000111101?20000000…
Marcgodinotius_indicus	???????????????????????????????????????????????????????????????????????????????????????????????????????????????????????????????????????????????????????????????????????0-00010212210???????????????????010001001000010220010200000-00--000000010000000100000000000011-01??10?1??????????-00?002????2001000110000?100???1??012200010[0 1]0001000-010000000110--1[0 1]0120002000111200002000-0114000000000112[1 2…
Microadapis_sciureus	??????????????????????????????????????????????????????????????????????????????????????????????????????????????????????????????????????????????????????????????????????02200100202211202012-0000202210010???????????200220010201000-00--000000010001010100000000000001-?1??10?1??????????-00?00210002002100111000110010100001120001220000100-0100000000112012012000200101220000210001110000000000221101020000100…
Microcebus_murinus	000120000001002024000020000001-100-011011011[1 2]0-20-1--00011[0 1 2]00110001111020111300-11001100122220100000000------00000-20210000011111002200000022102000000-------00011000022200[0 1]22222210202[0 1]02-002222221000000001010[1 2]00200110011300000-00--00010110[0 2]010122100000000000001-100200200011100011-00002000102100101----02220110110001120001220001020-010000110110-010--000-20--112200000300201…
Notharctus_tenebrosus	0031100000010020[0 2]2000012000101-101-01001000100-21-01000000000010011111010121302022001100020020100001000------00010021210[0 1]00010132001200000[0 2]220120011002------00010000100-200[0 1]02[1 2]221100-000020[0 1]02[1 2]221001000001111[1 2]00200330011100100-00-1000010010001000100000001000011-011300110111211111-00000211001001000001000[1 2]20111000001120001[0 1][0 1]0001000-01000000001220120120002…
Nycticeboides_simpsoni	???????????????????????????????????01101001100-2?-1--010233001100?10???20111201012001100000021000001000------000101212100000111220000000000021020010002------00011000002200000222210212002-000021221000010001001000001220010300000-00--000000102000010100000000000001-110200200011100011-000020????2101101----02221111010001220001001001020-010001010010-010--000-21--110000001000-1112000000001110-00120-1-101…
Perodicticus_potto	001120000001002024000010100101-100-01101001100-20-1--0103330000001101102000130[0 1]011001100002220100000000------00000-10210000011111000[0 1]00000022002101[0 1]00000000000011000002200012222200202010000122222100001[0 1][0 1]0101101100[0 1]210010301000-00--000001102000000100000000000001-110200200011100011-00002010102101101----02221111010001120001000001020-010000010010-0110120002000110000001000-1015…
Loris_tardigradus	001120000000002024000000100101-100-01101001100-20-1--00023200210011111010011202011001100000021000001000------000101102100000101210000000000021020010002------00010000002200?122222102020100001222221000011001011000002210010300000-00--000001202000000110000000000001-110200200011100011-00002000002101101----02221111010001220001000000020-010000010010-0120120002000010000001000-1112000000001110-00120-1-101…
Nycticebus_coucang_javaicus	000120000001002024001-------?1-11--01101001100-10-1--000333001101[0 1]1011020021302011001100000221000000000------000101202100000111120000000000[0 1 2]21020010002------00010000022200002222210202010000[0 1]222221000010[1 2]01011010000220010300000-00--00000120[1 2]001000100000000000001-110200200011100011-00002011102101101----02221110010001120001000000020-010001010010-0110120102000010000001000-111500…
Pronycticebus_spp.	???????????????????????????????????01001???????2??01?00011?????????????10021302022000100220[0 1]21000000000------000101212100000111220012000000121020010002------00010000002200000112210202112-001011221000031001010200000110010200000-00--0000000000002201000000000????????????????????????????00?????2002000110000?100???0??01120000000001020-010000000112001101100020000102000022000111000000000011211102000…
Protoadapis_curvicuspidens	????????????????????????????????????????????????????????????????????????????????????????????????????????????????????????????????????????????????????????????????????????????????????202002-001222221000001001011200200110010200000-00--000001110010010100000000000001-01??00?0??????????-00?00210102001100110000?100???1??01220001000001020-010000000110-0120120002000012200003000-1110000000000112201120000100…
Propithecus_verreauxi	003020000001002[0 1]24000011000101-101-01101000100-20-1--1----------------?-0103300-00001100000110100000000------00000-0000-000012122000000000[1 2]22011000000-------00-0-0000221000122122112110000002222221001010201011010020220010101100-00-1000010202002000100000001100011-100200210011100001-0101------------1----1-----------01221001000001020-00000011000[0 1]121[0 1]0100[0 1 2]020000[0 1]0000003000-22…
Rencunius_spp.	????????????????????????????????????????????????????????????????????????????????????????????????????????????????????12100000101000022000001220020010001------000110001?2200202202200???????????????????0???????????200210010101000-00--0000000000100101000000000????????????????????????????????????????????????????????????????????????????????????001200110110002000112200002000-010-000000000002200121000000…
Sinoadapis_shihuibaensis	013010000000002001000012100101-1??-01001000101121-1--00001000000001101020010302000000100020220100001000------000101122112000111110002000002001010011002------0000-000020-0002222220000-002-002222221000020001011200200110010101110-00-1000101010210002220000000000001-022310110011320001-00000201001002001----00210101100001220001110000100-00000000021112121120002001002200103[0 1]010221000000000001110101000…
Sivaladapis_nagrii	?????????????????????????????1-1??-01001???????2??1--0?011?????????????20010302000000100021220000001000------000101?121120001112000020000022210111110000000000000-000100-0000220220000-002-000220221000020001000200200210010101110-00-1000000010010000020000001100001-011300?10????1????-00000200002002001----01211111000001220001000000100-0100000001011212112000200101220000330002210000000000011201120000000…
Smilodectes_gracilis	003110000001002022000012000101-101-01001000100-11-01000000000000110001010111302122001100020020100001000------000101212100000111220002000000220120010002------00011000100-2000020221100-00002000210210010[0 2 3]0211101200200220011100100-00-100002--00001000--0000001100011-011300010111211111-00000201001001000000000000111000001120001000001000-01001100000120120120002000112100003000-1111000000000111201020…
Absarokius_abbotti	???????????????????????????????????00011?0??1?-2??1--000000000?????????20120002012001100000021000001000------000111232100000021210000000000121020010002------0001101000[0 1]10000000[1 2]21000-01000010[1 2]1[1 2]21211010001011010000110010200000-00--000010000000000000000000001001-01??10?2??????????-00?01011112011201----00000111000001020001000001020-010000000210-0110000001001110[0 1]00001000-000-0100…
Absarokius_noctivagus	???????????????????????????????????00011?????0-2??1--00000?00??????????20120002012001100000011000001000------000111232100000121100001000000121120010002------00011010001100000[0 2]0[0 2]21000-01000010[1 2]11[1 2]1211010001011010001[0 1][0 1]0010201000-00--000010000000000000000000101001-01??10?2??????????-00?01111112011201----1-----------01010001000001020-010000100210-010--000110--000000101000-000-…
Altanius_orlovi	???????????????????????????????????0?0?1???????2??01?00?22?????????????10012201021001100020011000000000------00000-21210000011011000200000001102000000-------0000-000000-000002010001010000100020100000000101010000000220011200000-010-000000000000000000000000000001-01??10?2??????????-00?00?????2001000110000?000???1??01010000020100000-01000001001211121110012000000200001000-0010000000000222101022100100…
Anaptomorphus_spp.	??????????????????????????????????????????????????????????????????????????????????????????????????????????????????????????????????????????????????????????????????????00-0000021221100-0000001021221201010101011000000110010200000-00--000000010001110100000000001011-01??10?2??????????-00?02?????20?1201----1-----------01????????????????????????0010-0110020001000010000001000-0010000000000322[1 2]0112100…
Arapahovius_gazini	014??000010100001000???????????????0???1???????2??1--00000?00000001011020121202010001100120021000001000------000101212100000111110012000000220020010002------00[0 1]11000000-00000[0 1]0[0 1][0 1]0100-00000000[0 1]0[0 1][0 1]1001010101011010000110010200000-00--000000000001100000000000202001-01??10?3??????????-00?02001112011201----000001110000011100000020000010021001000002121200100010010022001021000…
Araphovius_advena	????????????????????????????????????????????????????????????????????????????????????????????????????????????????????12100000111100022000000220020010002------00111000000-0000000001100-0000000000001001010101011000000110010200000-00--0000000[0 1]00011000000000001?????????????????????????????????????????????????????????????????????????????????????????????????????????????????????????????????2220112100…
Aycrossia_lovei	???????????????????????????????????00011101100-2?-1--1----------------?-0011?02011001100000021000001000------0001012121??000??????????????002???0010002------00011000000-0000020021100-0100001021[1 2]21101010101011000001110010200000-00--000010010000000000000000101001-01??10?2??????????-00?02011112011201----00?001??????00000001000001020-000000000110-0110020001001110000101000-001401002120032211112100…
Dyseolemur_pacificus	011000000011000010000010000101-100-00011100100-2?-1--00000000000001111020121202020001100020221010001000------000101212100100111200012000001220120010002------000110000022000012022012020000000011221101000201000000[0 1]00110010201000-00--000010010000000000000000001011-011110120111?1????----01111012011201----010001100000011200012200000[1 2]0-01000000001100110010001000012200101000-001[2 5]000000000222…
Hemiacodon_gracilis	????????????????????????????????????????????????????????????????????????0111202020001100020220000001000------000101212100000121200002000000220020010002------00011000021200000[0 2]0[0 2]00010100000000[1 2]0[0 2]01000010100001000000110010200000-00--000000000000000000000000202001-011110130100011100-00002011112011001----00000110000001120001120000100-02[1 2]01100000[0 1 2]0012002000100111220010[1 2][0…
Loveina_zephyri	????????????????????????????????????????????????????????????????????????????????????????????????????????????????????12100000111110002000000221020010002------00011000000-0000020221000-0000000020221100000101001010000220010200000-00--000000010000000000000000001001-01??10?2??????????-00????????20?1201----00?001???0??01120000001000000-01000000001200110010001001010000001000-0010000000000222101121000001…
Macrotarsius_jepseni	023000000001000000000100000101-100-00111000110-2?-1--00100100010110101020111302011001100010120110001000------001100212100000111100002000000220120010002------00110000011100100[1 2]00211101102-0000[1 2]0020001020001000000000110010201100-00-0000000010000000000000000202001-011510130111??????-00001?????20?1001----00100111000001120001000000100-022001000012021200200010010011001021000000-0000000002222010…
Macrotarsius_montanus	????????????????????????????????????????????????????????????????????????????????????????????????????????????????????????????????????????????????????????????????????????????????????????????????????????????????????????????????????????????????????????????????02001-01??10?3??????????-00?02?????20?1001----00?001???0??0111000?0???001????2?01100000212122010001001002200102000-000-000000000222201001011000…
Macrotarsius_siegerti	????????????????????????????????????????????????????????????????????????0111???0???????????????????????????????????2121000001112100021000001201110100000000000000-000000-0001011110100-002-001011111001020001010000000320010200131001010000000100001100000000001????????????????????????????????????????????????????????????????????????????????????000212121020001001001200102000-000-000000000222201001012001…
Microchoerus_erinaceus	021120000001002024000020000111-100-00011111100-2021--00022100100001111120011302011001100220021100001012------000111212100010111210022000000220120010122------00011100010-2003023100100-0001203013100001010221201010000110010101100-00-10101[1 2]121000222220-002000202001-011110231101011001-00002111112011201----1-----------01120001220000100-01000010001210121320001001112000101000-001000000000033220101100…
Necrolemur_spp.	021120000001002000000020000011-100-00011111100-2021--00011100000001111120011302010001100220020100001011------000111212100010111110022000000220120010112------00011100020-2003013000100-0001203013101001010211201010000110010201000-00--01011101000222220-001000202001-011110230101011000-00002111112011201----1-----------01020001120000100-01000010001110120020001001012100101000-0010000010000332202111000001…
Omomys_carteri	01?11???????????????001?0????1-100-010?1???????2??1--00000?00000110001020121302022001100020020000001000------001101212100000121210002000000220020010002------00111000001200010111000102002-001011101001000001000200200110010200000-00--000000010000100000000000001001-000110230101?0????-00002011112011001----000001100000012200010000001010010000000010-0110120001001112200101000-1110000000000332201121000000…
Chumashius_balchi	????????????????????????????????????????????????????????????????????????????????????????????????????????????????????????????????????????????????????????????????????????????????????00-002-0010111010000?0001010200200110010200000-00--0000000000000000000000000???01-0???1?????????????-?0?0??????20?1001----0???01???0??01220001110000100-01000000001110110120001001012200101000-110-000000000222201121000000…
Ourayia_uintensis	??????????????????????????????????????????????????????????????????????????????????????????????????????????????????????????????????????????????????????????????????????????????????????????????????????????????????????????????????????????????????????????????????????????????????????????????????????????????????????????01220000110000010-021011000011001200201010000022001021000000-000000000222201001100100…
Pseudoloris_parvulus	0201200000000020240000200001?1-100-00011111100-2?21--00011100000001111010011202002001100220221000000000------000101212100010111110022000000020020010002------00011000022200000200000201002-000020100000000001001010000110010200000-00--000000100000220100000000002001-01111023?????1????-000021????2011201----1-----------01010001000000010-0000001000120010---00-20--112200101000-0010000000000331100110000100…
Rooneyia_viejaensis	?????????????????????????????1-100-00011101110-2?-1--1------------------011120112100110000012100010100010-11000110121210000011111000000000022011201000110-10000011000022100030230201201002-003023020101001000001010001110010201[0 1]00-00-[0 1]0011110000010022010000002????????????????????????????????????????????????????????????????????????????????????????????????????????????????????????????????????0??…
Shoshonius_cooperi	???????????????????????????????????00001[0 1]00100-2?-1--00010000000[0 1]100000201212120220011000[0 1]0121000001000------00110121210000011121000[0 1]00000012[0 1]020010002------00111000000-00000[1 2]0[1 2][1 2]0[0 1]00-00000000[1 2]0[1 2][1 2]10010[0 2]0201001000000220010200100-00-10000[0 1]0010000000000000000101001-01??10?2?????1????-00?01111002012001----0000011100000111000011[1 2]00010100100000…
Archicebus_achilles	0???????????????????0????????1-100-01001000100-1?-01000000000010110001020121302010000100010121000001000------000101212100000011110001000000221020010002------000110000[0 2]1-00010[1 2]01011102002-0010[1 2]1001101010001011110000110011200000-00--000000000000000000000000000001-0113001?0011?1????-00000?????20010000100000001???0??01120000000000000-01000000001100110110002000010000001000-0010000000000212…
Steinius_vespertinus	????????????????????????????????????????????????????????????????????????01122020210001000[1 2]0021000001000------00110121210000011121000[1 2]00000022[0 1]020010002------00[0 1]11010020-000[0 1]0[1 2]1111100-00000011[1 2]11[1 2]1[0 1]01010001011000000110010200000-00--0000100100000000000000000??????0????????????????????????????????????????0??????????01220001110000100-0110000000120011011000200101220…
Strigorhysis_bridgerensis	??????????????????????????????????????????????????1--1------------------0010002000001100000021000001000------000101221100000121000000000000021120010002------00011010000-0000120221100-010100112122121101010101101000110-010201000-00--000010010000[0 1]00000000000101011-01??10????????????-00?02?????20?1201----1-----------00??000????????????10000100110-0110020001001110000001000-001401001110022220101210…
Tarkadectes_montanensis	????????????????????????????????????????????????????????????????????????????????????????????????????????????????????????????????????????????????????????????????????????????????????201002-003223220001????????????0002200102010322022-0011110100000022010000002????????????????????????????????????????????????????????????????????????????????????0002121223200000010022101002000000-000000000222201011000100…
Tarka_stylifera	????????????????????????????????????????????????????????????????????????????????????????????????????????????????????12100000011210002222002220110010002------00010000020-0003023220100-002-0032232[1 2]000101000000?2?020022001010013220220000101010000002200000000202001-011110230101011000-00002010111011001----1-----------00000001002000000-00000000000112122320000001002220000000-000-00000010023220103101…
Tarkops_mckennai	????????????????????????????????????????????????????????????????????????????????????????????????????????????????????????????????????????????????????????????????????????????????????????????????????????????????????????????????????????????????????????????????02001-01??10?3?????1????-00?01?????20?2001----00?001???0??01??000?????????????????00000212122320000000002210000000-000-000000000222201001000100…
Tarsius_syrichta	021100000011002010000020100111-101-01001111100-2131--00000100000001111020111201111001100220020000001000------000101202100000111100012000000120020010002------000110000012000102[1 2]2200102002-00102[1 2]220000000001011200100100010201000-00--0000001000000001000000000001-1-0111102-1111-------0-000111102001201----00000110100000000001220000000-000000100010-0110120002001012200001000-00100000000003221011…
Teilhardina_americana	?????????????????????????????????????????????????????00000000010110100020121202022001100020021000001000------001101212100000121210002000001220020010002------00111000000-0000010101000-0000000010001101000001011000100110010200000-00--000000010010000000000000002001-01???????????1????-00?02111012011200110100000110000001120001010001000-01000000001200110120002001012200001000-0010000000000222201121000000…
Teilhardina_asiatica	01?1????????????????00???????1-100-01001000100-2?-00000000000010110000020121202011000100010021000001000------00000-212100000021210001000000121020010002------0000-000001200000100010102002-001001001000010001011010000110010200000-00--000000000000000000000000000001-01??00??????310011-00000100002001000010000000110000001120000010100000-0100000000110111012000200001010000110000010000000000112201121000000…
Teilhardina_belgica	????????????????????????????????????????????????????????????????????????0121102010000100010121000001000------00000-212100000021110001000000121020010002------0000-000000-000[0 1]0[1 2]0[1 2]01000-002000[0 1]01[0 1][0 1]01000010001011010000110010200000-00--000000000000000000000000000001-01??00????????????-00?00?????20010001101000001???0??01120000010000000-0100000000110011012000200001010000110000010…
Teilhardina_magnoliana	????????????????????????????????????????????????????????????????????????0121102010000100010021000001000------00000-212100000021210001000000021020010002------0000-00000[0 1]200000[0 1]0[0 1]010[0 1]02002-001021[0 2]011000???????????000110010200000-00--0000000000000000000000000????????????????????????????????????????????????????????????????????????????????????00110111012000200001[0 1]10000110000010…
Teilhardina_brandti	????????????????????????????????????????????????????????????????????????0121202021001100020021000001000------000101212100000121220002000000121020010002------00011000001200000[0 1]0001010200[1 2]0000010001100010001001000[0 1]00110010200000-00--000000010000000000000000000001-01??00?2??????????-00?00?????20?12001101000001???0??0???0?0?????????????????00001110110110002000011[1 2]000012000001400000000…
Tetonius_homunculus	0131[0 1]0000101102000000010?00001-100-00011101110-2?-1--00000000000010100020121102021000100000221000001000------001101212100000111120002000000221020010002------00011000000-0000010101000-0000000000001101010101011100[0 1]00[1 2]10010200000-00--000000010000000000000000002001-011110230101011001-00002011112011201----000001110000011200010[0 1]0101020-01000000001200110020001000[0 1]11200001000-00100000…
Tetonoides_pearcei	????????????????????????????????????????????????????????????????????????????????????????????????????????????????????????????????????????????????????????????????????????????????????????????????????????????????????????????????????????????????????????????????02001-01??10?3??????????-00?02?????2011201----00?001???00001010000222000000-0110000000121011001000100000220000110000010000000000222[1 2]0012100…
Uintanius_ameghini	????????????????????????????????????????????????????????????????????????0312101020001100000220000000000------00000-23210000012010000000000022112000000-------0000-000000-0000120220000-000000012022000000020101111000110-010201000-00--000000000000000000000000001001-01??10?2??????????-00?????????0?1201----00?001???0??01020001000-01020-0100000002112010--300-20--110000001000-0010010021200322101121000000…
Vectipithex_raabi	021110000101002024000020000101-100-00011111100-2?21--1---0?-------------0111202012001100220021000001000------000101212100000111210022000000020120010002------000111000211000001010011010000000010100001010001011000000110010200000-00--000000010000110000000000102001-011110230100011000-00002011112011201----1-----------01000001220000100-01000010001100110120002001010000101000-0010000000000332101121000001…
Nannopithex_zuccolae	???????????????????????????????????00011101110-2?-1--00?00?????????????20121102021000100020021000001000------000101212100000011100002000000020020010002------00011000000-0000000010000-0000000000020001010201101200000210010200000-00--000000010000220000000000[0 1]02001-01??1??3??????????-00?02?????------1----1-----------00000001000001020-010000010012201101200020000100000021001111000001000122220012100…
Washakius_insignis	?????????????????????????????1-100-0???1???????2??1--00010100010101111020121202031001100020221010001000------00000-2121001001113100020000[0 1]022[0 1]0[1 2]0010002------0000-000022200[0 1]3023201[0 1]20[1 2][0 1]00000302321100102[0 1]211021200000210010200[0 1]00-00-0000011010000000200000000201011-011?10?10?10?1?0??-00002111112012201----0000011000000112000011200010100100000000121212002000100001110…
Xanthorhysis_tabrumi	????????????????????????????????????????????????????????????????????????????????????????????????????????????????????????????????????????????????????????????????????????????????????????????????????????????????????????????????????????????????????????????????????1-0?????????????????-00?002????2002001----000001???0??01020001220000100-0100000000110011010000200101220000110001110000000000222100101000000…
Ptilocercus_lowii	010120000000102024000010000001-012-00110001110-20-1--00111000010011111010000001111001100010220000000000------00000-201100000020220002100000021020010002------00011000002[1 2]0001022221010[1 2]002-001022221000010001011010100130111202020-00--0000011000000002000000000000200000210210001100001000002011112011101----02200110000000000001000001020-0[0 1]00001100120001011000200101010000220021110000010000222…
Ptilocercus_kylin	??????????????????????????????????????????????????????????????????????????????????????????????????????????????????????????????????????????????????????????????????????22200000010010212002-00100100100001????011?10200100110202000-00--000000000010001100000000000020000??10?1?????0?????00?02011112011101----02?001???1??00000001000001020-01000011001100110110002001010000001000-000-000010000222200111000010…
Tupaia_glis_(Thailand)	010020000000002024000010000101-122-00101001100-10-1--001000000101100110[1 2]00011011[0 1]1000000010220100000000------000101201100000000200002100000021120010002------00011000011[0 1]00022222210[0 1]00022-002222221001010001011010000110112012330-00-10001011022000022001000000010201100200210001100001200001[1 2]00001000001----00000101000001010000000001020-01000000001210110130002000000000002000-000-0000…
Tupaia_belangeri	010020000000000024000010000101-122-00101001100-10-1--00100000010110011010001101111000000010220100000000------000101201100000000100002100000020120010002------0001100001110002222221000-022-002222221001010001011010000110112012331101110001010122000022001000000010201100200210001100001200001101001000001----00000101000001110001001001020-010000000002100[0 1]0130002000010100002000-000-00001000000220010100…
Tupaia_javanica	010020000000000024000010000101-122-00101001100-10-1--00100000000110011020000100-[0 1]1000000000020100000000------00000-[1 2]02100000010110002000000021020010002------00011000020-0202222221000-022-0122222210010100010110100001101120021310011100010101220000220-1000000010200100200210001100001000001100001000001----00000101000000000000000001020-00000010001210020120002000000000001000-00100000000000022001…
Tupaia_picta	010020000000002024000010000101-122-00101000100-10-1--001000000001100110100113010020000000[0 1]0120000000000------000101202100000000210002200000121020010002------00011000011100022222210102002-002222221000010001011010[0 1]00200112002130-022100010101220000220-1000000010200100200210001100001200001100101000001----00000101000001110000000101020-01000000000210121120002000000000001000-000-0000200000122000…
Tupaia_tana	010020000000002024000010000101-122-00101000100-10-1--00100000000110001020001301002000000000120000000000------000101202100000000210002200000121020010002------0001100001110002222221000-002-012222221000010001011010000210112002130-022100010101220000220-1000000010200100200210001100001200000200001000001----00000101000001010000000101020-01000000000210120120002000000000001000-000-000020000012200111000010…
Tupaia_nicobarica	020020000000000024000010000101-122-00101000100-10-1--00000000000110001020000300-01000100000010100000000------00000-101100000000210001100000221020010002------00011000010-0202222221000-002-022222221000010001011010000110112012130-00-100010101220000220-1000000010200100200210001100001000000201101001001----00000101000001120000000001020-01000000001100120120002000010000002000-000-000010000002100101000010…
Tupaia_palawanensis	010020000000000024000010000101-122-00101000100-10-1--0010000000011001102000030[0 1]00200000000[0 2]120000000000------00000-202100000000320002100000221020010002------00011000010-0202222221000-012-00222222100001000101101000011011200?1322022100010101220000220-1000000010200100200210001100001000001200001000001----00000100000001120000001000020-02000000001210020020001000000000002000-000-0000100000022001…
Anathana_ellioti	000020000000002024000000000101-122-00101001100-10-1--00100000000110011010011202110000000020020000001000------000101202100000000220002000000021020010002------00011000022200022222210202022-002222221000010001011010000220112002330-00-10001012122000022001000000010201100200210001100001200002000001000001----00000101000000010000002000000-01000110001210120020001000000000002000-000-000010000002200101000010…
Dendrogale_melanura	010020000000002024000000010101-122-00110001100-10-1--00100000000111011010001201011000000010221000001000------000101202100000100210002200000221020010002------00011000020-0102221220000-022-0022212200010100010110100002101120123310011100010001220000200-1000000010200100200210001100001000001111111011001----00000110000001100001001001020-01000000000200021020001000000000002000-000-000000000222200111000010…
Prodendrogale_engesseri	????????????????????????????????????????????????????????????????????????0???????????????????????????????????????????02100000000210002200000221020010002------00011000020-0002222220000-022-002222220001010001011010000210112012330-00-1000101011[1 2]0000220-1000000??????????????????????????????????????????????0???????????01000000001001020-01000000000200020020001000000000002000-001000000000022220011100…
Tupaia_everetti	000020000000002024000230000101-122-00101000100000-1--00100000000110001020101301101000000000011000000000------00000-202100000000210001100000221020010002------00011000102200022212210102022-002222221000000001011000000210112002130-02210001001122000020001000000010200100200210001100001000000200000000001----00000101000001120000000001020-00000000001210120020001000000000001000-000-000010000002200101000010…
;
ccode	+ 1 4.6 8 9 12 13 19 21 30 32.34 44 45 47 56.58 61 62 71 77 78 80 81 83 86.92 108 111 120 127.140 144 145 156 159 164 167 169.171 173 174 176 177 180 183 185 187 188 190 191 193 194 196 201.203 205 208 210.215 223.225 228 233 235 239 240 242.244 250 255 257 259 261 281 282 285 286 291 303.305 315.317 322.324 329 330 333 334 336 337 341 343 347 348 360.362 366 367 370.372 378.380 384.386 389 390 4…
force / (Echinosorex_gymnura Erinaceus_europaeus ((Tupaia_glis Ptilocercus_lowii ) ((Cynocephalus_volans Galeopterus_variegatus ) (((Galago_senegalensis ((Loris_tardigradus Nycticebus_coucang ) Perodicticus_potto )) (Daubentonia_madagascariensis ((Lemur_catta Hapalemur_griseus ) ((Lepilemur_leucopus (Microcebus_murinus Cheirogaleus_major )) (Avahi_laniger Propithecus_verreauxi ))))) (Tarsius_syri…
constrain =;
proc /;
comments 0
;
