# Supplementary material for: An early Oligocene fossil demonstrates treeshrews are slowly evolving “living fossils”
Source: Sci Rep. 2016 Jan 14;6:18627. doi: 10.1038/srep18627 (PMC4725336; doi:10.1038/srep18627)
Supplement: Supplementary Dataset 2 [file srep18627-s3.txt]

#NEXUS

BEGIN TAXA;
	TITLE Untitled_Block_of_Taxa;
	DIMENSIONS NTAX=177;
	TAXLABELS
		Echinosorex_gymnura Erinaceus_europaeus Carpocristes_oriens Carpolestes_simpsoni Chronolestes_simul Cynocephalus_volans Ellesmene_eureka Elphidotarsius_florencae Elpidophorus_elegans Eudaemonema_cuspidata Galeopterus_variegatus Ignacius_graybullianus Microsyops_latidens Mixodectes_pungens Nannodectes_gidleyi Navajovius_kohlhaasae Niptomomys_doreenae Palaechthon_alticuspis Palenochtha_minor Paromomys_maturus Phenacolemur_jepseni Plagiomene_multicuspis Planetetherium_mirabile Plesiadapis_tricuspidens Plesiolestes_problematicus Pronothodectes_matthewi Purgatorius_spp. Saxonella_crepaturas Tinimomys_graybulliensis Worlandia_inusitata Apidium_phiomense Arsinoea_kallimos Bahinia_pondaungensis Biretia_fayumensis Biretia_megalopsis Bugtipithecus_inexpectans Eosimias_centennicus Eosimias_sinensis Myanmarpithecus_yarshensis Parapithecus_fraasi Parapithecus_grangeri Phenacopithecus_spp. Phileosimias_kamali Pondaungia_cotteri Proteopithecus_sylviae Serapia_eocaena Siamopithecus_eocaenus Aegyptopithecus_zeuxis Catopithecus_browni Cercocebus_agilis Cercopithecus_neglectus Epipliopithecus_vindobonensis Hoolock_hoolock Laccopithecus_robustus Oligopithecus_rogeri Oligopithecus_savagei Presbytis_melalophos Saadanius_hijazensis Victoriapithecus_macinnesi Cacajao_calvus Brachyteles_arachnoides Callimico_goeldii Cebuella_pygmaea Chiropotes_chiropotes Leontopithecus_rosalia Alouatta_seniculus Aotus_azarae Ateles_belzebuth Branisella_boliviana Callicebus_donacophilus Callithrix_jacchus Cebupithecia_sarmientoi Cebus_apella Dolichocebus_gaimanensis Homunculus_patagonicus Lagothrix_lagotricha Pithecia_pithecia Saguinus_oedipus Saimiri_sciureus Adapis_parisiensis Afradapis_longicristatus Aframonius_dieides Algeripithecus_minutus Asiadapis_cambayensis Avahi_laniger Azibius_trerki Caenopithecus_lemuroides Cantius_frugivorus Cheirogaleus_major Djebelemur_martinezi Donrussellia_gallica Donrussellia_provincialis Anchomomys_gaillardi Daubentonia_madagascariensis Galago_senegalensis Guangxilemur_spp. Hoanghonius_stehlini_ Lemur_catta Hapalemur_griseus_griseus Lepilemur_leucopus Leptadapis_magnus Leptadapis_leenhardti Leptadapis_filholi Magnadapis_quercyi Magnadapis_intermedius Magnadapis_fredi Magnadapis_laurenceae Periconodon_pygmaeus Mahgarita_stevensi Marcgodinotius_indicus Microadapis_sciureus Microcebus_murinus Notharctus_tenebrosus Nycticeboides_simpsoni Perodicticus_potto Loris_tardigradus Nycticebus_coucang_javaicus Pronycticebus_spp. Protoadapis_curvicuspidens Propithecus_verreauxi Rencunius_spp. Sinoadapis_shihuibaensis Sivaladapis_nagrii Smilodectes_gracilis Absarokius_abbotti Absarokius_noctivagus Altanius_orlovi Anaptomorphus_spp. Arapahovius_gazini Araphovius_advena Aycrossia_lovei Dyseolemur_pacificus Hemiacodon_gracilis Loveina_zephyri Macrotarsius_jepseni Macrotarsius_montanus Macrotarsius_siegerti Microchoerus_erinaceus Necrolemur_spp. Omomys_carteri Chumashius_balchi Ourayia_uintensis Pseudoloris_parvulus Rooneyia_viejaensis Shoshonius_cooperi Archicebus_achilles Steinius_vespertinus Strigorhysis_bridgerensis Tarkadectes_montanensis Tarka_stylifera Tarkops_mckennai Tarsius_syrichta Teilhardina_americana Teilhardina_asiatica Teilhardina_belgica Teilhardina_magnoliana Teilhardina_brandti Tetonius_homunculus Tetonoides_pearcei Uintanius_ameghini Vectipithex_raabi Nannopithex_zuccolae Washakius_insignis Xanthorhysis_tabrumi Ptilocercus_lowii Ptilocercus_kylin 'Tupaia glis (Thailand)' Tupaia_belangeri Tupaia_javanica Tupaia_picta Tupaia_tana Tupaia_nicobarica Tupaia_palawanensis Anathana_ellioti Dendrogale_melanura Prodendrogale_engesseri Tupaia_everetti 
	;

END;


BEGIN CHARACTERS;
	TITLE  'Matrix in file "Ni new v12-03-09.nex"';
	DIMENSIONS  NCHAR=1857;
	FORMAT DATATYPE = STANDARD GAP = - MISSING = ? SYMBOLS = "  0 1 2 3 4 5 6 7 8 #";
	CHARSTATELABELS 
		1 'I 1: Upper I1 evolutionary loss' /  absent present, 2 'I 2: Upper I1 size' /  small moderate large, 3 'I 3: Upper I1 crown shape' /  'compressed lanceolate, with single apex' 'rounded lanceolate, with single apex' 'with multi-apical cusps' 'spatulate, mesiodistally asymmetric' 'spatulate, mesiodistally symmetric' 'enlarged rodential incisor-like', 4 'I 4: Upper I1 root orientation' /  inclined near_vertical, 5 'I 5: Diastema between the upper central incisors' /  absent narrow wide, 6 'I 6: Upper I1 mediocone' /  'absent, all non-multicusped incisors are coded in this state' 'small cusp, or a ridge of enamel' prominent_protruding_cusp_with_significant_apex 'robust cusp, laterally expanded, but the apex is not significant, or very blunt', 7 'I 7: Upper I1 laterocone' /  'absent, all non-multicusped incisors are coded in this state' 'small cusp, or a ridge of enamel' prominent_protruding_cusp_with_significant_apex 'robust cusp, but the apex is not significant, or very blunt', 8 'I 8: Upper I1 centroconule' /  'absent, all non-multicusped incisors are coded in this state' present, 9 'I 9: Upper I1 anvil facet formed by mediocone and laterocone' /  'absent, all the non-multicusped incisors are coded in this state' 'present, but centrally notched' 'present, without central notch', 10 'I 10: Upper I1 posterocone (lingual basal cusp)' /  absent small_conical_cusp large_cusp, 11 'I 11: Upper I1 labial cingulum' /  absent present, 12 'I 12: Upper I1 mesiolingual cingulum' /  absent present, 13 'I 13: Upper I1 mesiolingual marginal ridge' /  absent weak strong, 14 'I 14: Upper I1 distolingual marginal ridge' /  absent weak strong, 15 'I 15: Upper I1 crown orienntation' /  tilt_forward_slightly tilt_forward_strongly vertically_oriented, 16 'I 16: Upper I1 lingual sulcus' /  absent 'present, shallow fossa' 'present, deep V-shaped sulcus', 17 'I 17: Upper I1 interstitial contact of two sides' /  contact_at_crown_tips tightly_contact_from_bases lossely_spaced, 18 'I 18: Cutting edges or crushing apexes of two central incisors arrangement' /  'two incisors abreast arranged, but do not forming continuous cutting edge' 'forming a straight or shallow curvy edge, roughly perpendicular to the longitudinal axes of lower jaw' two_main_cutting_edges_in_deep_angle 'two main cutting edges spaced, roughly align in transverse straight or curvy line' 'two incisors spaced, and their cutting edges do not align in line', 19 'I 19: Upper I1 lingual tuberculum dentale' /  absent present, 20 'I 20: Upper I1 lingual central ridge' /  absent weak strong, 21 'I 21: Upper I2 evolutionary loss' /  absent present, 22 'I 22: Upper I2 size relative to upper M1' /  small moderate large, 23 'I 23: Upper I2 size relative to upper I1' /  equally_developed I2_smaller_than_I1 I2_significantly_smaller_that_I1 'I1 less developed than I2, taxon with I1 reduced is scored in this state.', 24 'I 24: Upper I2 crown shape' /  lanceolate spatulate_with_transverse_cutting_edge 'spatulate, with sharp apex' 'multifid, with many lobes', 25 'I 25: Upper I2 position relative to upper I1' /  significantly_posteriorly_positioned_ in_a_transverse_curvy_line_with_I1_, 26 'I 26: Upper I2 mesiolingual marginal ridge' /  absent present, 27 'I 27: Upper I2 distolingual marginal ridge' /  absent present, 28 'I 28: Upper I2 distal heel or cusp' /  present absent, 29 'I : upper I2 buccal cingulum' /  absent present, 30 'I 29: Upper I3 evolutionary loss' /  absent present, 31 'I 30: Upper I3 size' /  small large, 32 'I 31: Two-rooted upper incisor' /  present absent, 33 'I 32: Diastema between upper I1 and posterior tooth' /  absent_or_very_narrow narrow wide, 34 'I 33: Diastema between upper I2 and posterior tooth' /  absent_or_very_narrow narrow wide, 35 'I 34: Diastema between upper I3 and posterior tooth' /  absent_or_very_narrow narrow wide, 36 'C 1 : upper canine presence' /  present absent, 37 'C 2: Upper canine crown height' /  'low, the canine tip is above or slightly projecting below the tooth row' 'high, canine tip well below the tooth row', 38 'C 3: Upper canine buccal-lingually compression' /  absent present, 39 'C 4: Upper canine premolarform' /  absent present, 40 'C 5: Root number of upper canine' /  two one, 41 'C 6: Lingual cingulum on upper canine' /  absent_or_very_weak strong, 42 'C 7: Buccal cingulum on upper canine' /  absent present, 43 'C 8: Mesial crista on upper canine' /  absent_or_very_weak strong, 44 'C 9: Distal crista on upper canine' /  absent_or_very_weak strong, 45 'C 10: Distal heel on upper canine' /  absent small large, 46 'C 11: Mesial groove on upper canine' /  absent shallow deep, 47 'C 12: Mesial groove on upper canine extending onto root' /  absent present, 48 'C 13: Diastema between upper canine and premolar' /  wide narrow absent, 49 'C 14: Dimorphism of upper canine' /  absent present, 50 'C 15: Upper canine lingual and buccal cingulum connection' /  do_not_connected mesially_connected distally_connected mesially_and_distally, 51 'P 1: Upper P1 presence' /  present absent, 52 'P 2: Upper P1 size relative to upper P2' /  similar_in_size_ smaller_than_P2_, 53 'P 3: Upper P1 lingual cingulum' /  absent_or_very_weak strong, 54 'P 4: Upper P2 presence' /  present absent, 55 'P 5: Upper P2 caniniform' /  absent present, 56 'P 6: Upper P2 buccolingually compression' /  absent present, 57 'P 7: Upper P2 length relative to that of P4' /  P2_much_shorter P2_shorter subequal P2_longer, 58 'P 8: Upper P2 length relative to that of P3' /  P2_much_shorter P2_shorter subequal P2_longer, 59 'P 9: Upper P2 paracone height relative to that of P3' /  P2_lower subequal P2_higher P2_much_higher, 60 'P 10: Upper P2 protocone' /  absent present, 61 'P 11: Upper P2 metacone' /  absent present, 62 'P 12: Upper P2 parastyle' /  absent small large, 63 'P 13: Upper P2 metastyle' /  absent small large, 64 'P 14: Upper P2 mesostyle' /  absent present, 65 'P 15: Upper P2 lingual cingulum' /  present absent, 66 'P 16: Upper P2 buccal cingulum' /  present absent, 67 'P 17: Upper P2 mesial cingulum' /  absent present, 68 'P 18: Upper P2 distal cingulum' /  absent present, 69 'P 19: Upper P2 preparacrista' /  weak strong, 70 'P 20: Upper P2 postparacrista' /  weak strong, 71 'P : Upper P2 pre-extracrista' /  absent present, 72 'P 21: Upper P2 root number' /  three two one, 73 'P 22: upper P3 evolutionary loss' /  absent present, 74 'P 23: Upper P3 size' /  'very small, much smaller than M1' 'moderate, smaller than M1' 'large, as large as M1' 'very large, larger than M1', 75 'P 24: Upper P3 width relative to its length' /  Length_larger_than_width length_and_width_subequal width_larger_than_length, 76 'P 25: Upper P3 size relative to upper P4' /  much_smaller_than_P4 P3_smaller_than_P4 similar_in_size P3_larger_than_P4, 77 'P 26: Upper P3 paracone height relative to that of P4' /  much_lower_than_P4 lower_than_P4 similar_in_height higher_than_P4, 78 'P 27: Upper P3 metacone' /  absent 'present, a small cusp, or a swollen on the postparacrista' 'present, large cusp', 79 'P 28: Upper P3 protocone' /  absent small_cusp large_cusp, 80 'P 29: Upper P3 protocone position' /  lingual_or_mesiolingual_relative_to_paracone distolingual_relative_to_paracone, 81 'P 30: Upper P3 parastyle' /  absent small_cusp large_cusp very_enlarged_cusp, 82 'P 31: Upper P3 metastyle' /  absent small_cusp large_cusp very_enlarged_cusp, 83 'P 32: Upper P3 mesial mesostylar cusp' /  absent present, 84 'P 33: Upper P3 distal mesostylar cusp' /  absent 'present, but very low, incipient' 'present, large', 85 'P 34: Upper P3 preparacrista' /  absent_or_very_weak strong, 86 'P 35: Upper P3 pronounced shearing blade formed by postparacrista' /  present absent, 87 'P 36: Upper P3 additional cusp mesial to paracone' /  absent one more_than_one, 88 'P 37: Upper P3 additional cusp distal to paracone' /  absent one two more_than_two, 89 'P 38: Upper P3 hypoparacrista' /  'absent, paracone lingual surface rounded' 'weak, low and blunt crest' 'strong, sharp crest' 'very strong, high crest', 90 'P 39: Upper P3 buccal cingulum' /  absent weak strong, 91 'P 40: Upper P3 lingual cingulum' /  absent weak strong, 92 'P 41: Upper P3 mesial cingulum' /  absent weak strong, 93 'P 42: Upper P3 distal cingulum' /  absent weak strong, 94 'P 43: Upper P3 waisted mesial edge' /  absent present, 95 'P 44: Upper P3 waisted distal edge' /  present absent, 96 'P 45: Upper P3 hypocone' /  absent 'present, very small' 'present, large', 97 'P 46: Upper P3 pericone' /  absent present, 98 'P 47: Upper P3 paraconule' /  absent present, 99 'P 48: Upper P3 metaconule' /  absent present, 100 'P 49: Upper P3 preprotocrista' /  absent present, 101 'P 50: Upper P3 postprotocrista' /  absent present, 102 'P : Upper P3 pre-extracrista' /  absent present, 103 'P : Upper P3 extraprotocrista' /  absent weak strong, 104 'P 51: Upper P3 enlarged paraconule forming central cusp' /  absent present, 105 'P 52: Upper P3 mesial crest of the central cusp' /  absent present, 106 'P 53: Upper P3 conule on the mesial crest of the central cusp' /  absent present, 107 'P 54: Upper P3 distal crest of the central cusp' /  absent present, 108 'P 55: Upper P3 conule on the distal crest of the central cusp' /  absent present, 109 'P 56: Upper P3 median crest parallel the distal crest of the central cusp' /  absent present_one present_more_than_one, 110 'P 57: Upper P3 conule on the mesial cingulum' /  absent present, 111 'P 58: Upper P3 conule on the distal cingulum' /  absent present, 112 'P 59: Upper P3 buccal transverse crista of protocone' /  absent weak_crest strong_ridge, 113 'P 60: Upper P3 "Nannopithex"-fold' /  absent present, 114 'P 61: Upper P3 pseudohypocone' /  absent present, 115 'P 62: Upper P3 confluence between "Nannopithex"-fold and distal cingulum (or hypocone)' /  absent present, 116 'P 63: Upper P3 root number' /  one two three, 117 'P 64: Upper P4 size relative to upper M1' /  P4_much_smaller P4_smaller subequal P4_larger, 118 'P 65: Upper P4 buccal-lingual width relative to mesial-distal length' /  width_shorter subequal width_larger, 119 'P 66: Upper P4 protocone' /  absent present, 120 'P 67: Upper P4 protocone height relative to paracone' /  protocone_lower protocone_and_paracone_similar_in_height, 121 'P 68: Upper P4 metacone' /  absent small_cusp_or_swollen_on_the_postparacirsta present_as_a_distinct_cusp, 122 'P 69: Upper P4 hypocone' /  absent present, 123 'P 70: Upper P4 pseudohypocone' /  absent present, 124 'P 71: Upper P4 pericone' /  absent present, 125 'P 72: Upper P4 preparacrista' /  absent_or_weak strong, 126 'P 73: Upper P4 preparacrista length relative to that of the postparacrista' /  postparacrista_longer subequal preparacrista_longer, 127 'P 74: Upper P4 pronounced shearing blade formed by postparacrista' /  present absent, 128 'P 75: Upper P4 parastyle' /  absent small_cusp large_cusp significantly_enlarged_cusp, 129 'P 76: Upper P4 metastyle' /  absent small_cusp large_cusp significantly_enlarged_cusp, 130 'P 77: Upper P4 additional cusp mesial to paracone' /  absent one more_than_one, 131 'P 78: Upper P4 additional cusp distal to paracone' /  absent one more_than_one, 132 'P 79: Upper P4 hypoparacrista' /  'absent, paracone lingual surface rounded' 'weak, low and blunt' 'strong, sharp' 'very strong, high crest', 133 'P 80: Upper P4 buccal cingulum' /  absent weak strong, 134 'P 81: Upper P4 stylar shelf' /  absent 'present discontinuous, only distal part present' present_continuous_and_buccolingually_wide, 135 'P 82: Upper P4 mesial stylar cusp' /  absent present_small_cusp present_large_cusp, 136 'P 83: Upper P4 distal stylar cusp' /  absent present_small_cusp present_large_cusp, 137 'P 84: Upper P4 mesial mesostylar cusp' /  absent present_small_cusp present_large_cusp, 138 'P 85: Upper P4 distal mesostylar cusp' /  absent presernt_small_cusp present_large_cusp, 139 'P 86: Upper P4 lingual cingulum' /  absent weak strong, 140 'P 87: Upper P4 mesial cingulum' /  absent weak strong, 141 'P 88: Upper P4 distal cingulum' /  absent weak strong, 142 'P 89: Upper P4 waisted mesial edge' /  absent present, 143 'P 90: Upper P4 waisted distal edge' /  present absent, 144 'P 91: Upper P4 paracone height relative to that of upper M1' /  P4_lower P4_and_M1_subequal P4_higher, 145 'P 92: Upper P4 paraconule' /  absent 'present, small cusp' 'present, large cusp', 146 'P 93: Upper P4 metaconule' /  absent 'present, small cusp' 'present, large cusp', 147 'P 94: Upper P4 preprotocrista' /  absent present, 148 'P 95: Upper P4 postprotocrista' /  absent present, 149 'P : Upper P4 pre-extracrista' /  absent present, 150 'P : Upper P4 extraprotocrista' /  absent weak strong, 151 'P 96: Upper P4 connection between preprotocrista and paraconule and paracone' /  preprotocrista_connects_to_paraconule preprotocrista_connects_to_paracone preprotocrista_does_not_connect_with_paraconule_nor_paracone, 152 'P 97: Upper P4 enlarged paraconule forming central cusp' /  absent present, 153 'P 98: Upper P4 mesial crest of the central cusp' /  absent present, 154 'P 99: Upper P4 conule on the mesial crest of the central cusp' /  absent present, 155 'P 100: Upper P4 distal crest of the central cusp' /  absent present, 156 'P 101: Upper P4 conule on the distal crest of the central cusp' /  absent present, 157 'P 102: Upper P4 median crest parallel the distal crest of the central cusp' /  absent present_one present_more_than_one, 158 'P 103: Upper P4 conule on mesial cingulum' /  absent present, 159 'P 104: Upper P4 conule on distal cingulum' /  absent present, 160 'P 105: Upper P4 buccal transverse crista of protocone' /  absent weak strong, 161 'P 106: Upper P4 "Nannopithex"-fold' /  absent present, 162 'P 107: Upper P4 confluence between "Nannopithex"-fold and distal cingulum (or hypocone)' /  absent present, 163 'P 108: Upper P4 talon basin' /  absent_or_very_narrow broad, 164 'P 109: Upper P4 mesiobuccal side dorsal expansion' /  absent present, 165 'P 111: Upper P4 root number' /  three two one, 166 'P 111: Upper P4 rib on the buccal side of the paracone' /  absent present, 167 'M 1: Upper M1 size relative to upper M2' /  M1_smaller M2_smaller similar_in_size, 168 'M 2: Upper M1 hypocone' /  absent small large, 169 'M 3: Upper M1 hypocone position relative to the protocone' /  distobuccal distal distolingual, 170 'M 4: Upper M1 pseudohypocone' /  absent small large, 171 Upper_M1_bulging_from_the_distal_side_of_protocone /  absent_or_very_weak 'present, small' 'present, large', 172 'M 5: Upper M1 pericone' /  absent small large, 173 'M 6: Upper M1 paraconule size' /  large small absent greatly_enlarged, 174 'M 7: Upper M1 preparaconule crista' /  strong weak absent, 175 'M 8: Upper M1 postparaconule crista' /  strong weak absent, 176 'M 9: Upper M1 metaconule size' /  large small absent greatly_enlarged, 177 'M 10: Upper M1 premetaconule crista' /  strong weak absent, 178 'M 11: Upper M1 postmetaconule crista' /  strong weak absent, 179 'M 12: Upper M1 preprotocrista height relative to that of postprotocrista' /  similar higher, 180 'M 13: Upper M1 waisted distal edge' /  present absent, 181 'M 14: Upper M2 hypocone' /  absent small large, 182 'M 15: Upper M2 pre-hypocone crest' /  absent present, 183 'M 16: Upper M2 hypocone position relative to the protocone' /  distobuccal distal distolingual, 184 'M 17: Upper M2 pericone' /  absent small large, 185 'M 18: Upper M2 metacone size relative to paracone' /  subequal_in_size metacone_smaller metacone_larger, 186 'M 19: Upper M2 Nannopithex-fold' /  strong weak absent, 187 'M 20: Upper M2 confluence between "Nannopithex-fold" and posterior cingulum (or hypocone)' /  absent present, 188 'M 21: Upper M2 psudohypocone' /  absent small large, 189 Upper_M2_bulging_from_the_distal_side_of_protocone /  absent_or_very_weak 'present, small' 'present, large', 190 'M 22: Upper M2 paraconule size' /  large small absent greatly_enlarged, 191 'M 23: Upper M2 preparaconule crista' /  strong weak absent, 192 'M 24: Upper M2 postparaconule crista' /  strong weak absent, 193 'M 25: Upper M2 metaconule size' /  large small absent greatly_enlarged, 194 'M 26: Upper M2 premetaconule crista' /  strong weak absent, 195 'M 27: Upper M2 postmetaconule crista' /  strong weak absent, 196 'M 28: Upper M2 preprotocrista height relative to that of postprotocrista' /  similar higher, 197 'M 29: Upper M2 lingual wall of the protocone lingual expansion' /  absent slightly 'prominent, as a result the protocone tip sits in the middle of the buccolingual line', 198 'M 30: Upper M2 buccal wall of the paracone buccal expansion' /  absent present, 199 'M 31: Upper M2 waisted distal edge' /  present absent, 200 'M 32: Upper M3 presence' /  present absent, 201 'M 33: Upper M3 size relative to upper M1' /  M3_slightly_smaller M3_much_smaller M1_and_M3_similar_in_size M3_larger, 202 'M 34: Upper M3 hypocone' /  absent small large, 203 'M 35: Upper M3 "nannopithex" fold' /  absent weak strong, 204 'M 36: Upper M3 pseudohypocone' /  absent small large, 205 'M 37: Upper M3 preprotocrista height relative to that of postprotocrista' /  similar_in_height preprotocrista_higher, 206 'M 38: Upper M3 talon basin' /  absent narrow broad great_enlarged, 207 'M 39: Upper M3 metaconule' /  'present, small' absent 'present, enlarged', 208 'M 40: Upper M3 metacone size relative to paracone' /  subequal 'metacone smaller, or absent', 209 'M 41: Upper M3 lingual cingulum' /  absent weak strong, 210 'M 42: Upper M3 paracone-metacone forms a significant angle with that of M1' /  absent present, 211 'M 43: Upper M3 root number' /  three two one, 212 'M 44: Upper M1-2 lingual cingula' /  absent weak strong, 213 'M 45: Upper M1-2 mesial-distal length relative to buccal-lingual width' /  width_larger subequal length_larger, 214 'M 46: Upper M1-2 buccal cingula' /  'present, strong' 'present, weak' absent, 215 'M 47: Upper M1-2 parastyle' /  absent 'present, small cusp' 'present, large cusp' significantly_enlarged_cusp, 216 'M 48: Upper M1-2 metastyle' /  absent 'present, small cusp' 'present, large cusp' significantly_enlarged_cusp, 217 'M 49: Upper M1-2 small cusp distobuccal to the metastyle' /  absent present, 218 'M 50: Upper M1-2 metastyle or the distobuccal corner strong buccal expansion' /  absent present, 219 'M 51: Upper M1-2 preparacristae' /  absent_or_very_weak present, 220 'M 52: Upper M1-2 preparacristae orientation' /  mesially_oriented 'mesio-buccally oriented' very_buccally mesiolingually, 221 'M 53: Upper M1-2 postparacristae and premetacristae orientation' /  'strongly buccally oriented, the cristae reach the buccal edge or mesostyle' slightly_buccally_oriented 'mesio-distally oriented' 'mainly mesiodistal, slightly lingual', 222 'M 54: Upper M1-2 postparacristae-premetacristae connection' /  present absent, 223 'M 55: Upper M1-2 postmetacristae orientation' /  distobuccally_oriented distally_oriented very_buccally distolingually, 224 'M 56: Upper M1-2 mesostyle' /  absent 'present, single cusp' 'present, two incipient cusps, mesial mesostylar cusp and distal mesotylar cusp' 'present, two large cusps, mesial mesostylar cusp and distal mesotylar cusp', 225 'M 57: Upper M1-2 stylar shelf' /  absent 'present, narrow' 'present, wide, restricted to the buccal side of metacone' 'present, wide, buccal side of paracone and metacone', 226 'M 58: Upper M1-2 mesial stylar cusp' /  absent present_small_cusp present_large_cusp, 227 'M 59: Upper M1-2 mesial stylar cusp size relative to the parastyle' /  smaller_than_parastyle same_size_as_parastyle larger_than_parastyle, 228 'M 60: Upper M1-2 small cusp between mesial stylar cusp and mesial mesostyle' /  absent present, 229 'M 61: Upper M1-2 distal stylar cusp' /  absent present_small_cusp present_large_cusp, 230 'M 62: Upper M1-2 distal stylar cusp size relative to the metastyle' /  smaller_than_metastyle same_size_as_metastyle large_than_metastyle, 231 'M 63: Upper M1-2 connection of mesostyle to the postparacrista and premetacrista' /  absent present, 232 'M 64: Upper M1-2 doubled paraconule' /  absent present, 233 'M : Upper M1-2 doubled metaconule' /  absent present, 234 'M 65: Upper M1-2 preprotocristae' /  strong weak absent, 235 'M 66: Upper M1-2 preprotocrista-paraconule connection' /  present absent, 236 'M 67: Upper M1-2 postprotocristae' /  strong weak absent, 237 'M 68: Upper M1-2 postprotocrista-metaconule connection' /  present absent, 238 'M 69: Upper M1-2 preprotocrista length relative to that of postprotocrista' /  similar postprotocrista_longer preprotocrista_longer, 239 'M 70: Upper M1-2 paracone height relative to protocone' /  paracone_higher similar_in_height paracone_lower, 240 'M 71: Upper M1-2 mesial cingula' /  strong weak absent, 241 'M 72: Upper M1-2 distal cingula' /  strong weak absent, 242 'M 73: Upper M1-2 thick rim on the lingual side formed by confluent mesial and distal cingula' /  absent present, 243 'M 74: Upper M1-2 talon basins' /  absent narrow broad, 244 'M 75: Upper M1-2 hypoparacrista' /  'absent, paracone lingual surface rounded' 'weak, low and blunt crest' 'strong, significant sharp crest' 'very strong, high crest or ridge', 245 'M 76: Upper M1-2 hypometacrista' /  'absent, metacone lingual surface rounded' 'weak, low and blunt crest' 'strong, significant sharp crest' 'very strong, high ridge', 246 'M 77: Upper M1-2 connection between preprotocrista and paraconule or paracone' /  'preprotocrista connects the paraconule, but not paracone' 'preprotocrista connects the paracone, directly or with paraconule in the middle' preprotocrista_does_not_connect_the_paraconule_nor_the_paracone, 247 'M 78: Upper M1-2 connection between postprotocrista and metaconule or metacone' /  'postprotocrista connects the metaconule, but not metacone' 'postprotocrista connects the metacone, directly or with metaconule in the middle' postprotocrista_does_not_connect_the_metaconule_nor_the_metacone, 248 'M 79: Upper M1-2 orientation of postprotocristae relative to metacone' /  extend_to_the_lingual_side_of_metacone extend_to_the_mesiolingual_side_of_metacone extend_to_a_place_distal_to_the_metacone, 249 'M 80: Upper M1-2 deep sulcus between protocone and hypocone' /  absent present, 250 'M 81: Upper M1-2 deep sulcus between paracone and metacone' /  absent present, 251 'M 82: Upper M1-2 medial transverse crista from the buccal side of the hypocone' /  absent 'present, low' 'present, high', 252 'M : Upper M1-2 extraprotocrista' /  absent weak strong, 253 'M 83: Upper M1-3 strong transverse crista' /  absent present, 254 'M 84: Upper M1-3 mesial fovea' /  absent present, 255 'M 85: Upper M1-3 ribs on the buccal sides of the paracone and metacone' /  absent present, 256 'M 86: Upper (and lower) molar occlusion surface crenulation' /  absent slightly strongly, 257 'i1: Lower i1 evolutionary loss' /  absent present, 258 'i 2: Lower i1 size' /  small moderate enlarged, 259 'i 3: Lower i2 evolutioanry loss' /  absent present, 260 'i 4: Lower i2 size' /  small moderate large, 261 'I 5: Lower i3 evolutioanry loss' /  absent present, 262 'i 6: Lower i3 size' /  small moderate, 263 'i 7: Tooth comb' /  absent present, 264 'i 8: Lower i1 root orientation' /  very_inclined inclined near_vertical, 265 'i 9: Lower i1 crown orientation' /  very_inclined inclined near_vertical, 266 'i 10: Lower i1 crown shape' /  'long scythe-shaped' 'lanceolate, with one sharp apex' 'mesiodistally constricted, laminar' 'labiolingually constricted, spatulate' 'with two or more lobes, or multi-laminar' 'spoor-like', 267 'i 11: Lower incisor occlusal arrangement' /  'U-shaped arcade' 'V-shaped arcade', 268 'i 12: Lower i1 inter-crown contact' /  tight loose, 269 'i 13: Lower i1 crown mesiodistal length relative to the crown height' /  subequal less_than_height much_less_than_height, 270 'i 14: Lower i1 size relative to lower i2' /  subequal i1_smaller_than_i2 i1_larger_than_i2 i1_much_larger_than_i2, 271 'i 15: Lower i1 labial cingulid' /  absent present, 272 'i 16: Lower i1 lingual cingulid' /  absent present, 273 'i 17: Lower i1 margocristid' /  present absent_or_very_weak, 274 'i 18: Lower i1 margoconid' /  present absent_or_very_weak, 275 'i 19: Lower i2 crown shape' /  'lanceolate, with one sharp apex' 'mesiodistally constricted, laminar' 'spatulate, with horizontal cutting edge' 'spatulate, with oblique cutting edge' 'With two or more lobes, or multi-laminar', 276 'i 20: Lower i2 crown orientation' /  very_inclined inclined near_vertical, 277 'i 21: Lower i2 lingual cingulid' /  absent present, 278 'i 22: Lower i2 mesial enamel ridge on the lingual side' /  absent_or_very_weak present, 279 'i 23: Lower i2 distal crestid' /  present absent_or_very_weak, 280 'i 24: Lower i2 distal heel' /  present absent, 281 'i 25: Lower i3 crown shape' /  lanceolate with_two_or_more_cusps 'mesiodistal constricted, laminal', 282 'i 26: Diastema between lower i1 and posterior tooth' /  absent narrow wide, 283 'i 27: Diastema between lower i2 and posterior tooth' /  absent narrow wide, 284 'i 28: Lower incisor lingual enamel' /  present absent, 285 'c 1: Lower canine evolutionary loss' /  absent present, 286 'c 2: Lower canine size' /  large moderate small, 287 'c 3: Lower canine height' /  'low, lower than the tooth row' 'moderate, at the same level of the tooth row' remarkably_projecting_above_the_tooth_row, 288 'c 4: Lower canine lingual cingulid' /  absent_or_very_weak strong, 289 'c 5: Lower canine mesial cristid' /  absent_or_very_weak strong, 290 'c 6: Lower canine distal cristid' /  absent_or_very_weak strong, 291 'c 7: Lower canine distal heel' /  absent_or_very_weak present, 292 'c 8: Diastema between canine and premolar' /  wide narrow absent, 293 'c 9: Incorporation of lower canine into tooth comb' /  absent present, 294 'c 10: Lower canine premoloariform' /  absent present, 295 'c 11: Lower canine root orientation' /  very_inclined inclined near_vertical, 296 'c 12: Long axis of the cross section of the root of the lower canine' /  parallel_to_the_posterior_tooth_row oblique_to_the_posterior_tooth_row near_perpendicular_to_the_posterior_tooth_row, 297 'c 13: Lower canine root number' /  one two, 298 'p 1: Lower p1 evolutioanry loss' /  absent present, 299 'p 2: Lower p1 size relative to p2' /  'about same size, or slightly smaller' p1_much_smaller, 300 'p 3: Lower p1 size relative to p3' /  'large, about half of width and about 1/3 of length of p3, or even larger' p1_much_smaller, 301 'p 4: Lower p1 size relative to p4' /  'small, mesial distal length of p1 smaller than 1/3 of p4' 'large, mesial-distal length of p1 larger than 1/3 of p4', 302 'p 5: Lower p1 buccally displacement' /  absent present, 303 'p 6: Lower p2 evolutionary loss' /  absent present, 304 'p 7: Lower p2 size relative to p3' /  p2_smaller similar_in_size p2_larger, 305 'p 8: Lower p2 crown height relative to p3' /  p2_lower similar higher, 306 'p 9: Lower p2 size relative to m1' /  'small, mesial-distal length of p2 smaller than 1/2 of m1' 'moderate, mesial-distal length of p2 larger than 1/2 of m1 but smaller than 2/3 of m1' 'large, mesial-distal length of p2 larger than 2/3 of m1', 307 'p 10: Lower p2 caniniform' /  absent present, 308 'p 11: Lower p2 root number' /  two one, 309 'p 12: Lower p2 lingual cingulid' /  absent_or_very_weak present_, 310 'p 13: Lower p2 distal heel' /  present absent, 311 'p 14: Lower p2 buccal cingulid' /  absent present, 312 'p 15: Lower p2 orientation in the tooth row' /  straight oblique, 313 'p 16 : Lower p2 paraconid' /  absent present, 314 'p 17 : Lower p2 metaconid' /  absent present, 315 'p 18: Lower p3 evolutionary loss' /  absent present, 316 'p 19: Lower p3 length relative to m1' /  'small, mesiodistal length of p3 shorter than 1/2 of m1' 'moderate, mesia-distal length of p3 longer than 1/2 length of m1, but shorter than the whole length of m1' 'large, mesiodistal length of p3 equal or longer than that of m1', 317 'p 20: Lower p3 protoconid height relative to that of p4' /  p3_lower similar_in_height p3_higher, 318 'p 21: Lower p3 protoconid height relative to that of m1' /  p3_lower similar_in_height p3_higher, 319 'p 22: Lower p3 caniniform' /  absent present, 320 'p 23: Lower p3 plagiaulacoid' /  absent present, 321 'p 24: Lower p3 sectorial premolar' /  absent present, 322 'p 25: Lower p3 lingual cingulid' /  absent_or_very_weak present, 323 'p 26: Lower p3 buccal cingulid' /  absent weak strong, 324 'p 27: Lower p3 mesiobuccal cingulid' /  absent weak strong, 325 'p 28: Lower p3 paraconid' /  absent 'cingulid-like' small_distinct_cusp, 326 'p 29: Lower p3 paracristid' /  strong absent_or_very_weak, 327 'p 30: Lower p3 carnassial-like blade formed by paraconid and protoconid' /  absent present, 328 'p 31: Lower p3 distal medial cristid of protoconid' /  absent present, 329 'p 32: Lower p3 cristid on the distobuccal wall of the protoconid' /  'absent, distobuccal wall round' 'present, sharp ridge', 330 'p 33: Lower p3 buccal protocristid' /  strong weak absent, 331 'p 34: Lower p3 metaconid size' /  absent small_distinct_cusp large_cusp, 332 'p 35: Lower p3 metaconid position' /  distolingually_positioned_relative_to_protoconid lingually_positioned_relative_to_protoconid distal_to_the_protoconid, 333 'p 36: Lower p3 trigonid lingually open' /  open close, 334 'p 37: Lower p3 hypoconid' /  absent 'present short heel, hypoconid is not fully developed' small_cusp large_cusp, 335 'p 38: Lower p3 entoconid' /  absent 'cingulid-like' distinct_cusp, 336 'p 39: Lower p3 hypoconulid' /  absent present, 337 'p 40: Lower p3 talonid basin' /  absent small broad, 338 'p 41: Lower p3 talonid length' /  absent_or_very_short short 'very long, proportionally similar to that of m1', 339 'p 42: Lower p3 root number' /  two one, 340 'p 43: Lower p3 orientation in the tooth row' /  straight oblique, 341 'p 44: Lower p4 evolutionary loss' /  absent present, 342 'p 45: Lower p4 size' /  mesiodistal_length_of_the_p4_shorter_than_that_of_m1 mesiodiatal_length_of_p4_subequal_with_that_of_m1 'mesio-distal length of p4 is larger than that of m1', 343 'p 46: Lower p4 protoconid height relative to that of lower m1' /  similar_in_height p4_higher, 344 'p 47: Lower p4 paraconid' /  absent cingulid_like distinct_small_cusp, 345 'p 48: Lower p4 paraconid position' /  'positioned near the buccolingual mid-line' lingually_positioned mesiodistally_in_line_with_the_protoconid, 346 'p 49: Lower p4 paracristid' /  'sharp, but the mesial part is not elevated' absent_or_very_weak sharp_and_the_mesial_part_is_particularly_elevated, 347 'p 50: Lower p4 carnassial-like blade formed by paraconid and protoconid' /  present absent, 348 'p 51: Lower p4 metaconid' /  absent small_distinct_cusp large_cusp, 349 'p 52: Lower p4 metaconid height relative to the protoconid' /  much_lower slightly_lower as_high_as_protoconid_or_even_higher, 350 'p 53: Lower p4 metaconid position' /  slightly_distolingually_positioned_relative_to_the_protoconid significantly_distolingually_positioned lingually_positioned_relative_to_protoconid 'lingually positioned, slightly mesial relative to the protoconid' mesiodistally_inline_with_the_protoconid, 351 'p 54: Lower p4 paraconid size relatived to metaconid' /  'equally developed, both absent or incipient' 'equally developed, both present, similar in size' paraconid_less_developed_than_metaconid paraconid_larger_than_metaconid, 352 'p 55: Lower p4 trigonid lingually open' /  open close, 353 'p 56: Lower p4 buccal protocristid' /  strong weak absent, 354 'p 57: Lower p4 buccal and lingual protocristids connection' /  present absent, 355 'p 58: Lower p4 buccal protocristid orientation' /  transversely_oriented 'mainly lingually, slightly distally oriented' very_distally_oriented, 356 'p 59: Lower p4 extension of the buccal protocristid in the talonid' /  absent present, 357 'p 60: Lower p4 premetacristid' /  absent_or_very_weak strong, 358 'p 61: Lower p4 postmetacristid' /  absent_or_very_weak strong, 359 'p 62: Lower p4 lingual cingulid' /  absent present, 360 'p 63: Lower p4 mesiolingual cingulid' /  absent present, 361 'p 64: Lower p4 buccal cingulid' /  absent weak strong, 362 'p 65: Lower p4 mesiobuccal cingulid' /  absent weak strong, 363 'p 66: Lower p4 cingular cusp buccodistal to the protoconid' /  absent 'present, but tiny' 'present, large', 364 'p 67: Lower p4 metastylid' /  absent present, 365 'p 68: Lower p4 cristid on the distobuccal wall of the protoconid' /  'absent, distobuccal wall round' 'present, sharp ridge', 366 'p 69: Lower p4 cusp developed on the buccodistal wall of the protoconid' /  absent present, 367 'p 70: Lower p4 hypoconid' /  absent_or_incipient heel_like small_cusp large_cusp, 368 'p 71: Lower p4 entoconid' /  absent cingulid_like small_cusp large_cusp, 369 'p 72: Lower p4 small cusp developed on the mesial cristid of the entoconid' /  absent present, 370 'p 73: Lower p4 hypoconulid' /  absent present, 371 'p 74: Lower p4 entoconid height relative to that of hypoconid' /  entoconid_lower similar entoconid_higher, 372 'p 75: Lower p4 talonid basin' /  absent small_fovea broad_basin, 373 'p 76: Lower p4 talonid length' /  absent_or_very_short short 'long, proportionally similar to that of m1', 374 'p 77: Lower p4 cristid obliqua' /  absent present, 375 'p 78: Lower p4 cristid obliqua orientation' /  'connected to the distal wall of the trigonid of p4 near mid-line' 'connected to the tip of the protoconid of lower p4 near mid-line' connected_to_the_distal_wall_of_the_protoconid_of_p4_near_buccal_side connected_to_the_tip_of_the_protoconid_of_lower_p4_near_buccal_side connected_to_the_distal_wall_of_the_trigonid_of_p4_near_lingual_side confluent_with_the_buccal_wall_of_the_tooth, 376 'p 79: Lower p4 waisted buccal side between trigonid and talonid' /  absent present, 377 'p 80: Hypertrophied lower p4' /  absent present, 378 'p 81: Plagiaulacoid lower p4' /  absent present, 379 'p 82: Lower p4 apical cusps of the trigonid' /  one_to_three four five six seven_or_more, 380 'p 83: Lower p4 exodaenodont' /  absent 'present, moderately' 'present, strongly', 381 'p 84: Lower p4 crown buccal side ventral expansion' /  similar_as_that_of_the_molars 'more ventrally expanded than the molars, the expansion less than the crown height of m2' 'more ventrally expanded than the molars, the expansion as large as one crown height of m2' 'much more ventrally expanded than the molars, the expanion larger than one crown height of m2', 382 'p 85: Lower p4 crown ventral expansion of the distobuccal part relative to the mesiobuccal part' /  similar distobuccal_part_slightly_more_expanded distobuccal_part_strongly_more_expanded mesiobuccal_part_more_expanded, 383 'p 86: Lower p4 root number' /  two one, 384 'p 87: Lower p4 orientation in the tooth row' /  straight oblique, 385 'p 88: Lower premolar overlapped' /  premolar_loosely_spaced 'premolar compactly implanted, but not overlapped' slightly_overlapepd strongly_overlapped, 386 'm 1: Lower m1 overlap p4' /  loosely_spaced 'compactly touch to each other, but not overlapped' slightly_overlapped strongly_overlapped, 387 'm 2: Lower m1 paraconid' /  absent 'cristid-like cusp, much lower than protoconid' conical_cusp, 388 'm 3: Lower m1 paraconid position' /  mesial_to_protoconid buccolingually_in_between_protoconid_and_metaconid 'lingually positioned, mesial to metaconid' 'lingually positioned, basally fused with metaconid', 389 'm : Lower m1 parastylid' /  absent present, 390 'm 4: Lower m1 metaconid' /  smaller_than_protoconid as_large_as_protoconid larger_than_protoconid, 391 'm 5: Lower m1 metaconid height relative to that of protoconid' /  similar lower_than_protoconid higher_than_protoconid, 392 'm 6: Lower m1 metaconid position' /  lingually_positioned_relative_to_protoconid distolingually_positioned_relative_to_protoconid very_distolingual_relative_to_the_protoconid 'lingually positioned, slightly mesial relative to the protoconid', 393 'm 7: Lower m1 paraconid size relative to that of metaconid' /  'paraconid absent, cristid-like or very small conical cusp, much smaller than metaconid' paraconid_smaller_than_metaconid paraconid_similar_with_metaconid, 394 'm 8: Lower m1 paraconid height relative to that of metaconid' /  paraconid_lower similar, 395 'm 9: Lower m1 trigonid lingual side openness' /  present absent, 396 'm 10: Lower m1 cristid linking the tips of paraconid and metaconid' /  absent short 'long, including the taxa without paraconid but having strong cristid connecting the metaconid and protoconid', 397 'm 11: Lower m1 paracristid' /  strong_and_long moderately_developed absent_or_very_weak, 398 'm 12: Lower m1 carnassial-like blade formed by the paraconid and protoconid' /  absent present, 399 'm 13: Lower m1 premetacristid' /  absent_or_very_weak strong, 400 'm 14: Lower m1 buccal protocrisitid' /  strong absent_or_very_weak, 401 'm 15: Lower m1 connection between the buccal and lingual protocristids' /  present absent, 402 'm 16: Lower m1 mesial shelf' /  absent present, 403 'm 17: Lower m1 trigonid hypertrophied' /  not_hypertrophied slightly_hypertrophied strongly_hypertrophied, 404 'm 18: Lower m1 position where cristid obliqua connected to the trigonid' /  distal_to__protoconid near_midline_between_protoconid_and_metaconid connected_to_metaconid connected_to_the_protoconid_near_buccal_border, 405 'm 19: Lower m1 sulcus between the posterior wall of the protoconid and the mesial end of the cristid obliqua' /  absent shallow deep, 406 'm 20: Lower m1 extension of the cristid obliqua to the tip of metaconid' /  absent present, 407 'm 21: Lower m1 buccal cingulid' /  absent weak strong, 408 'm 22: Lower m1 mesiobuccal cingulid' /  absent weak strong, 409 'm 23: Lower m1 hypoflexid' /  absent_or_very_shallow moderately_developed deep, 410 'm 24: Lower m1 cingular cusp buccal to hypoconid' /  absent present, 411 'm 25: Lower m1 postmetacristid' /  absent weak strong, 412 'm 26: Lower m1 small cusp developed on the mesial cristid of the entoconid' /  absent present, 413 'm 27: Lower m1 trigonid width relative to talonid' /  talonid_wider similar_in_width trigonid_wider, 414 'm 28: Lower m2 paraconid' /  absent 'cristid like cusp, much lower than protoconid' conical_cusp, 415 'm 29: Lower m2 paraconid position' /  mesial_to_protoconid 'near buccolingual midline, between protoconid and metaconid' 'lingually positioned, mesial to metaconid' 'lingually positioned, basally fused with metaconid', 416 'm : Lower m2 parastylid' /  absent present, 417 'm 30: Lower m2 metaconid size relative to that of protoconid' /  smaller_than_protoconid as_large_as_protoconid larger_than_protoconid, 418 'm 31: Lower m2 metaconid position' /  lingually_positioned_relative_to_protoconid distolingually_positioned_relative_to_protoconid very_distolingual_relative_to_the_protoconid 'lingually positioned, slightly mesial relative to the protoconid', 419 'm 32: Lower m2 postmetacristid' /  absent weak strong, 420 'm 33: Lower m2 trigonid lingual side openness' /  present absent, 421 'm 34: Lower m2 paraconid size relative to metaconid' /  paraconid_absent_or_much_smaller_than_metaconid paraconid_smaller_than_metaconid paraconid_similar_in_size_with_metaconid paraconid_larger_than_metaconid, 422 'm 35: Lower m2 paraconid height relative to that of metaconid' /  paraconid_lower similar, 423 'm 36: Lower m2 cristid connecting the tips of paraconid and metaconid' /  absent_or_very_weak 'present, short' 'long, including the taxa without paraconid but having strong cristid connecting the metaconid and protoconid', 424 'm 37: Lower m2 connection between the buccal and lingual protocristids' /  present absent, 425 'm 38: Lower m2 mesial shelf' /  absent_or_very_weak present, 426 'm 39: Lower m2 position where cristid obliqua connected to the trigonid' /  distal_to__protoconid near_midline_between_protoconid_and_metaconid connected_to_metaconid connected_to_the_protoconid_near_buccal_border, 427 'm 40: Lower m2 extension of the cristid obliqua to the tip of protoconid' /  absent present, 428 'm 41: Lower m2 extension of the cristid obliqua to the tip of metaconid' /  absent present, 429 'm 42: Lower m2 buccal cingulid' /  absent weak strong, 430 'm 43: Lower m2 mesiobuccal cingulid' /  absent weak strong, 431 'm 44: Lower m2 hypoflexid' /  absent_or_very_shallow moderately_developed very_deep, 432 'm 45: Lower m2 trigonid width relative to talonid' /  talonid_wider similar_in_width trigonid_wider, 433 'm 46: Lower m2 centroconid' /  absent 'present one, incipient' 'present one, large' present_two, 434 'm 47: Lower m2 small cusp developed on the mesial cristid of the entoconid' /  absent present, 435 'm 48: Lower m2 cristid developed on the mesiobuccal wall of the metaconid' /  absent present, 436 'm 49: Lower m3 evolutionary loss' /  absent present, 437 'm 50: Lower m3 size' /  mesiodistal_length_shorter_than_m2 mesiodistal_length_similar_with_m2 mesiodistal_length_longer_than_m2, 438 'm 51: Lower m3 buccal protocristid orientation' /  'lingually directing, or slightly distolingually' distolingually_directing distally_directing, 439 'm 52: Lower m3 Kay''s "crest a" ' /  absent present, 440 'm 53: Lower m3 talonid width relative to trigonid' /  wider_than_trigonid similar_in_width narrower_than_trigonid, 441 'm 54: Lower m3 distal heel' /  absent 'present, shorter than talonid proper' 'present, as long as talonid proper' 'present, longer than talonid proper', 442 'm 55: Lower m3 hypoconulid number' /  absent one two_or_more, 443 'm 56: Lower m3 conical and projecting hypoconulid' /  present absent, 444 'm 57: Lower m3 main hypoconulid position' /  buccally_positioned lingually_positioned near_midline, 445 'm 58: Lower m3 hypoconulid mesiolingually confluent and fused with entoconid' /  present absent, 446 'm 59: Lower m3 small cusp developed on the mesial cristid of the entoconid' /  absent present, 447 'm 60: Lower m3 cingular hypoflexid cusp' /  absent present, 448 'm 61: Lower m3 mesiobuccal cingulid' /  absent weak strong, 449 'm 62: Lower m3 distobuccal cingulid' /  absent weak strong, 450 'm 63: Lower m3 connection between the hypocristid and hypoconulid' /  present absent, 451 'm 64: Lower m3 root number' /  one two, 452 'm 65: Lower m1-2 Kay''s "crest a"' /  absent present, 453 'm 66: Lower m1-2 orientation of the buccal protocristid' /  'lingual, or slightly distal' distal, 454 'm 67: Lower m1-2 entoconid size' /  'insignificant, cristid like' 'small cusp, smaller than hypoconid' 'large cusp, as large as hypoconid' absent, 455 'm 68: Lower m1-2 entoconid height relative to that of hypoconid' /  entoconid_lower similar entoconid_higher, 456 'm 69: Lower m1-2 entoconid position relative to hypoconid' /  lingually_positioned distolingually_positioned mesiolingual_positioned, 457 'm 70: Lower m1-2 twinned entoconid and hypoconulid' /  absent present, 458 'm 71: Lower m1-2 post-entoconid sulcus' /  absent present, 459 'm 72: Lower m1-2 medial postentocristid' /  absent present, 460 'm 73: Lower m1-2 distal foveae' /  absent present, 461 'm 74: Lower m1-2 metastylid' /  absent 'present, small' 'present, large', 462 'm 75: Lower m1-2 hypoconulid size' /  absent 'small cusp, much smaller than entoconid' 'large cusp, but smaller than entoconid' 'very large cusp, similar in size with entoconid or larger', 463 'm 76: Lower m1-2 hypoconulid position' /  near_buccolingual_midline baccually_positioned lingually_positioned, 464 'm 77: Lower m1-2 distolingually oriented cristid from hypoconulid' /  absent present, 465 'm 78: Lower m1-2 postentocristid' /  absent 'short, not reach midline' 'long, reach the midline', 466 'm 79: Lower m1-2 hypocristid length' /  absent 'short, not reach the midline' 'short, but reach the midline' 'long, extend to the lingual side', 467 'm 80: Lower m1-2 distocuspid' /  absent present, 468 'm 81: Lower m1-2 waisted-contour of the buccal side between the trigonid and talonid' /  absent present, 469 'm 82: Lower m1-2 cingular hypoflexid cusp' /  absent 'absent, but present prominent swollen' present_large_cusp, 470 'm 83: Lower m1-2 distobuccal cingulid' /  absent weak strong, 471 'm 84: Lower m1-2 extension of the distobuccal cingulid to the tip of the hypoconulid, or to the hypocristid' /  absent present, 472 'm 85: Lower m1-2 distobuccal cingulid shelf' /  absent present, 473 'm 86: Lower m2-3 trigonid height relative to talonid' /  trigonid_much_higher trigonid_slightly_higher similar_in_height, 474 'm 87: Lower m2-3 trigonid mesiodistal compression' /  absent present, 475 'm 88: Lower m2-3 trigonid lingual cusp height relative to protoconid' /  lower_than_protoconid similar_in_height higher_than_protoconid, 476 'm 89: Lower m2-3 transverse short blunt ridge formed by the paraconid' /  absent present, 477 'm 90: Lower m1-3 lingual cingulid' /  absent present_between_metaconid_and_entoconid, 478 'm 91: Lower m1-3 mesiolingual cingulid' /  absent present, 479 'm 92: Lower m1-3 deep sulcus between protoconid and metaconid' /  absent present, 480 'm 93: Lower m1-3 protoconid markedly lingually positioned relative to the hypoconid' /  absent present, 481 'm 94: Lower m1-3 lateral transverse cristid from the lingual wall of the hypoconid' /  absent 'present, low' 'present, high', 482 'm 95: Lower m1-3 pre-entocristid' /  absent low_cristid high_cristid, 483 'm 96: Lower m1-3 talonid lingually open' /  completely_open closed_by_low_cristid fully_closed open_by_deep_sulcus, 484 'm 97: Lower m1-3 deep narrow groove between metaconid and entoconid' /  absent present, 485 'm 98: Lower m1-3 distal wall of the trigonid mesial inclination' /  slightly strongly, 486 'Cranial 1: Development of the internal carotid' /  well_developed present_but_small absent_or_vestigial, 487 'Cranial 2: Internal carotid pathway' /  transpromontorial perbullar, 488 'Cranial 3: Anteroposterior position of the posterior carotid foramen relative to midpoint of external acoustic meatus' /  far_posterior slightly_posterior at_the_level anterior, 489 'Cranial 4: Mediolateral position of the posterior carotid foramen relative to the sagittal mid-line of the bulla' /  medial midline lateral, 490 'Cranial 5: Dorsoventral position of the posterior carotid foramen relative to basioccipital' /  dorsal slightly_ventral ventral, 491 'Cranial 6: Position of the posterior carotid foramen relative to the fenestra cochleae' /  posterior at_the_level anterior, 492 'Cranial 7: Carotid-jugular pit' /  absent present, 493 'Cranial 8: Position of the pathway for the internal carotid artery or internal carotid nerve relative to the fenestra cochleae' /  no_shielding runs_across_ventral_rim_of_fenestra_cochleae, 494 'Cranial 9: Position of the pathway for the internal carotid artery or internal carotid nerve on the promontorium anterior to the fenestra cochleae' /  ventrolateral_surface_of_the_promontorium contacting_cupula_of_the_cochlea_only, 495 'Cranial 10: Presence or absence of canal for the internal carotid artery or nerves' /  present absent, 496 'Cranial 11: Osseous carotid canal leading directly into carotid foramen' /  absent present, 497 'Cranial 12: Component of the osseous carotid canal leading directly into carotid foramen' /  formed_in_petrosal formed_between_entotympanic_and_petrosal within_the_ectotympanic, 498 'Cranial 13: Morphology of promontory canal' /  complete_canal trough_or_bony_ridge, 499 'Cranial 14: Presence or absence of the stapedial canal' /  present absent, 500 'Cranial 15: Morphology of stapedial canal' /  complete_canal trough_or_bony_ridge, 501 'Cranial 16: Size of the stapedial canal and the promontory canal' /  'equally developed, both present' 'equally developed, both absent' 'Promontory canal larger, stapedial canal smaller or absent' stapedial_canal_larger, 502 'Cranial 17: Cranio-orbital foramen' /  present absent, 503 'Cranial 18: Position of the cranio-orbital foramen' /  'in sphenoid, in alisphenoid or between alisphenoid and orbitosphenoid' between_alisphenoid_and_frontal between_alisphenoid_and_parietal between_orbitosphenoid_and_frontal, 504 'Cranial 19: Foramina for ramus temporalis' /  present absent, 505 'Cranial 20: Canal in the mastoid eminence for the arteria diploetica magna' /  absent present, 506 'Cranial 21: Mastoid foramen' /  present absent, 507 'Cranial 22: The size of the tympanic cavity' /  large small, 508 'Cranial 23: Transverse septum' /  absent present, 509 'Cranial 24: anterior accessory  cavity' /  absent present, 510 'Cranial 25: anterior accessory cavity size' /  large small, 511 'Cranial 26: Trabeculated anterior accessory cavity' /  absent present, 512 'Cranial 27: supracochlear cavity' /  absent small large, 513 'Cranial 28: Invasion of tympanic cavity in the squamosal' /  absent present, 514 'Cranial 29: Tympanic cavity lateral expansion below the eardrum' /  absent present, 515 'Cranial 30: Mastoid cavity' /  absent_or_very_small large, 516 'Cranial 31: Tegmen tympani' /  small large, 517 'Cranial 32: Epitympanic crest' /  absent present, 518 'Cranial 33: Epitympanic wing of the petrosal' /  absent present, 519 'Cranial 34: Bony tube enclosing the intratympanic portion of facial nerve' /  absent present, 520 'Cranial 35: Processus cochleariformis' /  absent_or_very_low high 'high, and forming a complete canal', 521 'Cranial 36: Pyramidal eminence in the tympanic cavity' /  present absent, 522 'Cranial 37: Ventral crest on bulla' /  absent present, 523 'Cranial 38:Crest on mastoid process' /  absent present, 524 'Cranial 39: Contribution of the basisphenoid to the auditory bulla' /  large absent_or_very_small, 525 'Cranial 40: Contribution of the petrosal to the auditory bulla' /  'no contribution, or very small portion' petrosal_entirely_forms_the_bulla, 526 'Cranial 41: Contribution of the entotympanic to the auditory bulla' /  entotympanic_bone_absent 'entotympanic bone present, but contributes very small portion to the bullar floor' entotympanic_forms_the_largest_part_of_the_bullar_floor, 527 'Cranial 42: Contribution of the ectotympanic to the auditory bulla' /  present absent, 528 'Cranial 43: Ectotympanic bone completely enclosed by bulla' /  'yes, ectotympanic aphaneric' 'no, ectotympanic phaneric', 529 'Cranial 44: Ectotympanic bone lateral expansion' /  unexpanded 'expanded laterally, forming short bony tube, sometime incomplete venturally' 'expanded laterally, forming long bony tube', 530 'Cranial 45: Annular bridge' /  absent incomplete complete, 531 'Cranial 46: Medial exposure of the cochlea' /  absent present, 532 'Cranial 47: Cochlea approach basioccipital' /  cochlea_very_close_to_basioccipital cochlea_laterally_placed, 533 'Cranial 48: Double promontories' /  absent present, 534 'Cranial 49: Internal acoustic meatus depth' /  deep shallow, 535 'Cranial 50: Encroachment of the auditory bulla on the pterygoid fossa' /  absent present, 536 'Cranial 51: Contact between the lateral pterygoid plate and the bulla wall' /  absent abutting laminar, 537 'Cranial 52: Alisphenoid flange' /  absent present, 538 'Cranial 53: Basioccipital flange' /  absent present, 539 'Cranial 54: Parotic fissure' /  present absent, 540 'Cranial 55: Paracondylar process' /  absent small large, 541 'Cranial 56: Paracondylar fossa' /  'absent, or very small' small large, 542 'Cranial 57: Condylar groove' /  absent 'present, small notch' 'present, deep groove', 543 'Cranial 58: Posterior process on the margin of the foramen magnum' /  absent present, 544 'Cranial 59: Orientation of the occipital plane relative to the palate plane' /  posterior posteroventral ventral, 545 'Cranial 60: Central stem of the basicranium' /  broad narrow, 546 'Cranial 61: Two mastoid processed on the central stem of the basicranium' /  absent present, 547 'Cranial 62: Position of the mastoid processes on the central stem of the basicranium' /  anteriorly_positioned posteriorly_positioned, 548 'Cranial 63: Medial pterygoid plate' /  absent short long, 549 'Cranial 64: Temporomandibular joint' /  'transversely trough-like' 'flat or slightly biconcave, broad' 'anteroposteriorly long, trough-like', 550 'Cranial 65: postglenoid process' /  absent_or_very_small small_and_low large_and_high, 551 'Cranial 66: Entoglenoid process' /  absent_or_very_small small_and_low large_and_high, 552 'Cranial 67: Postglenoid foramen' /  large small absent, 553 'Cranial : Postglenoid foramen position relative to the postglenoid process' /  posterior_to_the_postglenod_process medial_to_the_postglenoid_process, 554 'Cranial 68: Complete bony canal for petrosquamous sinus' /  absent present, 555 'Cranial 69: Cartmill''s canal' /  absent present, 556 'Cranial 70: Suprameatal foramen' /  absent present, 557 'Cranial 71: Position of the foramen ovale' /  lateral_to_the_lateral_pterygoid_plate medial_to_the_lateral_pterygoid_plate, 558 'Cranial 72: Trigeminal nerve groove' /  absent present, 559 'Cranial 73: Orbit size' /  small large very_large, 560 'Cranial 74: Orbital convergence' /  'very divergent, <30 degree' 'divergent, 30-50 degree' 'moderate convergent, 50-70 degree' 'very convergent, 70< degree', 561 'Cranial 75: Obital frontation' /  'very low, <50 degree' 'low, 50-70 degree' 'moderate, 70-80 degree' 'high, 80< degree', 562 'Cranial 76: Postorbital closure' /  absent postorbital_bar postorbital_septum, 563 'Cranial 77: Composition of postorbital septum' /  mainly_frontal mainly_zygomatic, 564 'Cranial 78: Lateral crest on the postorbital septum' /  absent_or_very_weak strong, 565 'Cranial 79: Posteromedial expansion of the zygomatic process of the frontal' /  absent 'present, but small' 'present, large, forming part of the post orbital septum', 566 'Cranial 80: Sphenoid-zygomatic contact' /  no_contact narrow_contact expanded_contact, 567 'Cranial 82: Sphenoid-parietal contact' /  broad_contact narrow_contact no_contact, 568 'Cranial 83: Parietal-zygomatic contact' /  present absent, 569 'Cranial 84: Zygomatic-lacrimal contact' /  absent present, 570 'Cranial 85: Interorbital space' /  broad intermediate very_narrow, 571 'Cranial 86: Unilaminar interorbital septum' /  absent present, 572 'Cranial 87: Postorbital constriction' /  absent 'present, shallow' 'present, deep', 573 'Cranial 88: Medial orbital wall pattern, lacrimal palatine contact' /  present absent, 574 'Cranial 89: Medial orbital wall pattern, Frontal maxilla contact' /  Present absent, 575 'Cranial 90: Medial orbital wall pattern, Palatine frontal contact' /  Present absent, 576 'Cranial 91: Medial orbital wall pattern, ethmoid exposure' /  absent present, 577 'Cranial 92: Medial orbital wall pattern, maxilla orbitosphenoid contact' /  absent present, 578 'Cranial 93: Medial orbital wall pattern, ethmoid orbitosphenoid contact' /  absent present, 579 'Cranial 94: Position of the sphenopalatine foramen' /  intrapalatine peripheral, 580 'Cranial 95: Presphenopalatine palatine lamina size' /  large small absent, 581 'Cranial 96: Sphenopalatine foramen hidden in the pterygopalatine fassa' /  'absent, visible on the medial wall of the orbit ' present, 582 'Cranial 97: Vomer exposure on the medial orbital wall' /  absent present, 583 'Cranial 98: Infratemporal crest on the sphenoid' /  absent weak strong, 584 'Cranial 99: Sphenoid inferor medial flange' /  'absent or very small, inferior orbital fissure largely open' 'large, covering large part of the inferior orbital fissure', 585 'Cranial 100: Foramen rotundum' /  absent present, 586 'Cranial 101: Position of the lacrimal foramen' /  outside_orbit on_the_orbit_rim inside_orbit, 587 'Cranial 102: Lacrimal enveloping lacrimal fossa' /  not_envelop envelop, 588 'Cranial 103: Orientation of the nasolacrimal canal in adult' /  near_horizontal near_vertical, 589 'Cranial 104: Metopic suture in adult' /  unfused fused, 590 'Cranial 105: Sagittal crest in male' /  absent low high very_high, 591 'Cranial 106: Interparietal bone' /  absent small large, 592 'Cranial 107: Position of the bregma' /  'nasion-bregma distance smaller than bregma-inion' 'nasion-bregma distance larger than bregma-inion' 'nasion-bregma equal bregma-inion', 593 'Cranial 108: Lateral contour of the nasion region' /  flat concave convex, 594 'Cranial 109: Supraorbital torus' /  absent present, 595 'Cranial 110: Suborbital fossa' /  absent 'present, shallow' 'present, deep', 596 'Cranial 111: Molar roots exposure on orbit floor' /  absent present, 597 'Cranial 112: Infraorbital foramen size' /  small large, 598 'Cranial 113: Zygomaticofacial foramen' /  absent small large, 599 'Cranial 114: Zygomatic foramen' /  absent present, 600 'Cranial 115: Snout length' /  long short, 601 'Cranial 116: Maxillary depth' /  shallow deep, 602 'Cranial 117: Ventral masseteric process of maxilla' /  absent small large, 603 'Cranial 118: Masseteric tubercle' /  weak strong, 604 'Cranial 119: Maxillary fossa' /  absent present, 605 'Cranial 120: Ascending wing of premaxilla' /  narrow broad, 606 'Cranial 121: Premaxilla-nasal articulation' /  absent_or_very_narrow 'narrow, less than 1/3 the nasal length' 'long, 1/3-1/2 nasal length' 'very long, larger than 1/2 nasal length', 607 'Cranial 122: Premaxilla rostral extension' /  absent present, 608 'Cranial 123: Nasoalveolar clivus length' /  short elongated, 609 'Cranial 124: Nasoalveolar clivus inclination' /  inclined_at_small_angle 'inclined at large angle, very procumbent', 610 'Cranial 125: Stepped floor at the posterior edge of nasoalveolar clivus and the anterior edge of the hard palate' /  stepped flat, 611 'Cranial 126: Incisive foramen size' /  large small 'very small, and present narrow incisive canal', 612 'Cranial 127: Premaxilla-frontal articulation' /  absent present, 613 'Cranial 128: Pyriform aperture shape' /  'wide, height-width ratio <=1.5' 'narrow, height-with ratio >1.5', 614 'Cranial 129: Maximum width position of pyriform aperture' /  near_the_middle near_the_base, 615 'Cranial 130: Orientation of the pyriform aperture from lateral view' /  '> 70' '50-70' '<50', 616 'Cranial 131: Anterior nasal cavity expansion' /  absent present, 617 'Cranial 132: Atrioturbinal ridge' /  present absent, 618 'Cranial 133: Atrioturbinal ridge position' /  above_the_rounded_edge_of_the_inferior_portion_of_the_pyriform_aperture confluent_with_rounded_edge_of_the_inferior_portion_of_the_pyriform_aperture, 619 'Cranial 134: Nasoturbinal size' /  large small, 620 'Cranial 135: Common wall shared by orbit and nasal cavity' /  present absent, 621 'Cranial 136: Bell-shaped palate' /  absent present, 622 'Cranial 137: Transverse contour of the palatal vault' /  flat_or_slightly_arched significantly_arched significantly_arched_with_steep_alveolar_wall, 623 'Cranial 138: Palate fenestration' /  absent present, 624 'Cranial 139: Postpalatine spine' /  absent small_but_distinct long, 625 'Cranial 140: Posterior palatine torus' /  present absent, 626 'Cranial 141: Articulation shape between the horizontal plates of maxilla and palatine' /  square triangle, 627 'Cranial 142: Pyramidal processes of palatine' /  medially_placed laterally_placed, 628 'Cranial 143: Gap between the tooth row and the root of the pterygoid process' /  absent_or_narrow wide, 629 'Cranial 144: Choana position' /  at_the_level_of_the_last_molar anterior_to_the_last_molar posterior_to_the_last_molar far_posterior_to_the_last_molar, 630 'Cranial 145: Maxillary sinus presence' /  present absent, 631 'Cranial 146: Maxillary sinus lateral expansion' /  'limited to the medial side, tooth-roots partly bulge into the sinus' 'extends between the orbit and the tooth-roots' expands_lateral_to_the_dentition, 632 'Cranial 147: Maxillary sinus invade the horizontal part of palatine' /  absent present, 633 'Cranial 148: Maxillary sinus invade the vertical part of palatine' /  absent present, 634 'Cranial 149: Maxillary sinus anterior expansion' /  limited_to_the_molar_region to_the_premolar_region to_the_posterior_side_of_the_canine_root, 635 'Cranial 150: Maxillary sinus posterior expansion' /  'limited to the premolar region, may expands to the anterior part of M1' to_M2 to_M3 to_the_maxillary_tuberosity, 636 'Cranial 151: Vertical bony septum formed by the infraorbital canal' /  absent suspended_from_the_sinus_roof reaching_the_sinus_floor, 637 'Cranial 152: Lateral bony septum from the lateral wall of maxillary sinus ' /  absent present, 638 'Cranial 153: Inferior meatus lateral expansion' /  absent present, 639 'Cranial 154: Anterior ethmoid sinus' /  absent present, 640 'Cranial 155: Posterior ethmoid sinus' /  absent present, 641 'Cranial 156: Orientation of the cupular recess' /  horizontal vertical, 642 'Cranial 157: Cupular sinus (sphenoid sinus)' /  absent present, 643 'Cranial 158: Frontal sinus' /  absent present, 644 'Cranial 159: Frontal sinus origin type 1' /  absent present, 645 'Cranial 160: Frontal sinus origin type 2' /  absent present, 646 'Cranial 161: Tentorium osseum' /  absent 'narrow and short, limited to the anterior pole of the petrosal' 'narrow, but anteroposteriorly extended' broad_and_long, 647 'Cranial 162: Position of the vertex of the basicranial angle' /  postcranial basion_or_basioccipital near_sellary, 648 'Cranial 163: Projection of braincase below palatal plane' /  braincase_above_palatal_plane small_portion_below_palatal_plane large_portion_below_palatal_plane, 649 'Malleal 1: Median inflection' /  absent_or_weak prominent, 650 'Malleal 2: Anterior inflection' /  absent_or_weak prominent, 651 'Malleal 3: Anterior process' /  short long, 652 'Malleal 4: Lateral process' /  absent present, 653 'Malleal 5: Muscular process' /  weak strong, 654 'Endocranial 1: Relative size of the olfactory bulb' /  very_large large small, 655 'Endocranial 2: Overlapping of the olfactory bulb by the frontal lobe' /  less_than_half half_overlapping full_overlapping, 656 'Endocranial 3: Expansion of the temporal lobe' /  absent 'present, temporal lobe slightly projects downwards' 'present, temporal lobe significantly projects downwards', 657 'Endocranial 4: Sylvian sulcus' /  absent 'shallow, short' 'deep, long', 658 'Endocranial 5: Exposure of the pyriform lobe from lateral view' /  very_large small none, 659 'Endocranial 6: Occipital pole overlaps the cerebellum' /  no_overlapping half_overlapping full_overlapping, 660 'Endocranial 7: Central sulcus' /  absent present, 661 'Endocranial 8: Sulus rectus' /  absent present, 662 'Endocranial 9: Arcuate sulcus' /  absent present, 663 'Endocranial 10: Superior precentral sulcus' /  absent present, 664 'Endocranial 11: Intraparietal sulcus' /  absent present, 665 'Endocranial 12: Caudal part of the sulcus rectus approaches the intraparietal sulcus' /  yes no, 666 'Endocranial 13: Superior temporal sulcus' /  absent present, 667 'Endocranial 14: Inferior temporal sulcus' /  absent present, 668 'Endocranial 15: Lunate sulcus' /  absent present, 669 'Endocranial 16: Size of cerebellar vermis relative to the cerebellar hemisphere' /  large small, 670 'Mandibular 1: Mandible symphysis' /  unfused fused, 671 'Mandibular 2: Mandible symphysis orientation' /  'near horizontal, the angle with the corpus much less than 45' 'angled, the angle with the corpus is about 45' 'near vertical, the angle with the corpus much greater than 45', 672 'Mandibular 3: Mandible corpus depth' /  'shallow, depth at the anterior edge of the lower M2 less than 3 times of the lower M1 crown height' 'moderate, depth at the anterior edge of the lower M2 3-5 times of the lower M1 crown height' 'deep, depth at the anterior edge of the lower M2 greater than 5 times of the lower M1 crown height', 673 'Mandibular 4: Coronoid height relative to condyle' /  very_far_above slightly_above_or_equal coronoid_lower, 674 'Mandibular 5: Mandibular notch depth' /  shallow deep, 675 'Mandibular 6: Mandibular notch broadness' /  narrow broad, 676 'Mandibular 7: Condyle height relative to tooth-row' /  'at the same level of tooth-row' slightly_above 'Highly above tooth-row', 677 'Mandibular 8: Condylar articular surface shape' /  oval transversely_elongated, 678 'Mandibular 9: Condylar articular suface posterior extension' /  very_small small_extension larger_extension_to_the_posterovental_side, 679 'Mandibular 10: Ventral process posteromedial to the condylar articular surface' /  absent present, 680 'Mandibular 11: Gonial shape' /  present_angle_process_ 'rounded, but posteriorly protruding' rounded_and_not_protruding, 681 'Mandibular 12: Gonial lateral elevation' /  absent present, 682 'Mandibular 13: Mandible depth at the posterior edge of the symphysis relative to the depth at the anterior edge of the lower M2 ' /  significantly_shallower subequal deeper, 683 'Mandibular 14: Depth of the masseter fossa relative to the depth of the internal pterygoid fossa' /  masseter_fossa_deeper internal_pterygoid_fossa_deeper, 684 'Mandibular 15: Genial pit' /  absent shallow deep, 685 'Mandibular 16: Inferior torus of the mandibular symphysis' /  absent small large, 686 'Mandibular 17: Orientation of the ridge descending from the anterior margin of the coronoid process' /  'inclined relative to the tooth tooth-row' 'near perpendicular to the tooth-row', 687 'Mandibular 18: Development of the masseteric crest' /  weak prominent, 688 'Vertebral 1: C3-7 articular facets of the articular process orientation' /  'oblique to the rostral-caudal axis of the vertebral body' 'near perpendicular  to the rostral-caudal axis of the vertebral body' 'parallel to the rostral-caudal axis of the bertebral body', 689 'Vertebral 2: C3-7 shape of the articular facets of the body' /  flat saddled, 690 'Vertebral 3: Ventral keel on cervical vertebrae' /  absent present, 691 'Vertebral 4: Elongated and expanded spines on C2' /  absent present, 692 'Vertebral 5: Elongated spines on C3-7' /  absent present, 693 'Vertebral 6: C3-5 ventrolateral laminae of the transverse process' /  absent present, 694 'Vertebral 7: Expansion of the ventrolateral laminae of the transverse process of C6' /  absent_or_very_small small_but_obvious large, 695 'Vertebral 8: Dorsoventral foramina in the transverse processes of the thoracic vertebrae' /  absent present, 696 'Vertebral 9: Number of the lumbar vertebrae' /  '6-7' 8_or_more 5_or_less, 697 'Vertebral 10: Length of lumbar vertebral spinous process ' /  long short, 698 'Vertebral 11: Craniocaudal orientation of the lumbar vertebral spinous process' /  cranially perpendicularly caudally, 699 'Vertebral 12: Craniocaudal expansion of the lumbar vertebral spinous process' /  not_expanded_or_inobivious significantly_expaned, 700 'Vertebral 13: Ventrodorsal placement of the last lumbar vertebral transverse process' /  arise_from_the_vertebral_body arise_from_the_junction_of_the_vertebral_body_and_pedicles arise_from_the_pedicles, 701 'Vertebral 14: Craniocaudal expansion of the lumbar vertebral transverse process' /  not_expanded_or_inobvious significantly_expanded, 702 'Vertebral 15: Orientation of the lumbar vertebral transverse process' /  canioventrally_pointing horizontally_pointing, 703 'Vertebral 16: Accessory process of the lumbar vertebra' /  absent short long, 704 'Vertebral 17: Posterior accessory process developed from the base of the spine' /  absent present, 705 'Vertebral 18: Ventral foramina in the transverse processes of the lumbar vertebrae' /  absent present, 706 'Vertebral 19: Number of the sacral vertebrae' /  '2-3' '4-5' '>5', 707 'Vertebral 20: Width of the last Sacral vertebra relative to the first' /  'similar,or wider' narrower much_narrower, 708 'Vertebral 21: Contribution of the second sacral vertebra to the articular surface for ilium' /  absent_or_very_small 'present, small' 'present, large', 709 'Vertebral 22: Contribution of the third sacral vertebra to the articular surface for ilium' /  absent_or_very_small 'present, small' 'present, large', 710 'Vertebral 23: Caudal vertebra number' /  '< 10' '10-15' '16-20' '> 20', 711 'Vertebral 24: Vertebra number of the proximal caudal region' /  '< 4' 4 5 6 '> 6', 712 'Vertebral 25: Ventral arches on caudal vertebrae' /  present absent, 713 'Costal 1: Rib craniocaudal expansion' /  absent present, 714 'Scapular 1: Glenoid shape' /  'narrow, L/W > 1.5' 'broad, L/W <1.5', 715 'Scapular 2: Coracoid process length' /  very_short short long, 716 'Scapular 3: Coracoid process orientation' /  'dorsocranial angle formed between coracoid process and axillary border <90' 'dorsocranial angle formed between coracoid process and axillary border >=90', 717 'Scapular 4: craniolateral projection on the proximal end of the coracoid process' /  'absent, proximal end of the coracoid process smooth' 'strong, strong ligament attachment', 718 'Scapular 5: Infraspinous fossa size relative to that of the supraspinous fossa' /  subequal infraspinous_fossa_larger supraspinous_fossa_larger, 719 'Scapular 6: Spine tilt orientation' /  caudally_tilt near_perpendicular_to_the_scapular_plane cranially_tilt, 720 'Scapular 7: Caudal projection from the acromial' /  absent small very_large, 721 'Scapular 8: dorsocranial projection from the acromial' /  absent present, 722 'Scapular 9: Lateral (dorsal in human) border of the spine forming a plane confluent with acromion' /  absent present, 723 'Scapular 10: Suprascapular notch or foramen' /  absent 'present, notch' 'present, foramen', 724 'Scapular 11: Acomion projection relative to the glenoid' /  slightly_beyond_the_glenoid far_beyond_the_glenoid, 725 'Scapular 12: Spinoglenoid angle' /  '< 100' '> 100', 726 'Scapular 13: Axilloglenoid angle' /  '< 120' 130~120 '> 130', 727 'Scapular 14: Axillospinal angle' /  '< 25' '> 25', 728 'Scapular 15: Cranial angle (superior angle in human)' /  very_broad_arch 'rounded angle, narrow arch' narrow_angle, 729 'Scapular 16: Height along spine relative to the maximal craniocaudal length' /  subequal_or_height_smaller_than_length height_much_larger_than_length, 730 'Scapular 17: Teres minor plane' /  poorly_bordered well_bordered_by_two_bony_ridge, 731 'Scapular 18: Teres minor plane orientation' /  laterally_facing mainly_distally_or_slightly_distomedially_facing distomedially_facing, 732 'Scapular 19: Spinal pit' /  absent present, 733 'Scapular 20: Triceps pit' /  absent present, 734 'Scapular 21: Expanded flat articular surface between scapula and clavicle' /  absent present, 735 'Humeral 1: Humeral head shape' /  more_rounded moderately_narrow very_narrow, 736 'Humeral 2: Humeral Head index AP_Ext/INF_W' /  '< 75' '> 75', 737 'Humeral 3: Capitulum shape' /  attenuated subspherical 'very round, ball-like', 738 'Humeral 4: Capitular tail size, mediolateral width relative to that of capitulum' /  '> 35%' '< 35%' absent, 739 'Humeral 5: On the anterior surface, the width of the trochlea relative to the distal articular width' /  'short, < 30%' 'moderate, 30%~40% ' 'long, > 40%', 740 'Humeral 6: Orientation of the distal edge of the trochlea' /  near_perpendicular_to_the_humeral_shaft angled_to_the_humeral_shaft, 741 'Humeral 7: Medial edge of the trochlea flaring' /  absent_or_very_weak 'present, small' 'present, large', 742 'Humeral 8: On the anterior surface of the trochlea , a ridge formed by the lateral edge' /  absent faint strong, 743 'Humeral 9: Anterior surface of the trochlea shape' /  conical cylindrical, 744 'Humeral 10: Zona conoidea' /  absent shallow deep, 745 'Humeral 11: On the distal articular surface, a diagonal crest' /  absent present, 746 'Humeral 12: On the distal articular surface, the angle of the ulnar translation' /  low_to_zero large, 747 'Humeral 13: Relative height of the humeral trochlea (index Th/TW)' /  '< 100' '100-150' '> 150', 748 'Humeral 14: Anterior trochlear facet height relative to the proximal limits of the capitulum' /  at_the_same_level noticeably_higher noticeably_lower, 749 'Humeral 15: Posterior ulnotrochlear facet size' /  Small moderate large, 750 'Humeral 16 : Posterior-lateral trochlear crest' /  absent_or_weak high, 751 'Humeral 17: Medial epicondyle size' /  very_large moderate small, 752 'Humeral 18: Orientation of the medial epicondyle' /  near_parallel_to_the_distal_humeral_articular_surface posteromedial posterior, 753 'Humeral 19: Depression on the anterior surface of the medial epicondyle' /  present absent, 754 'Humeral 20: Depression on the posterior surface of the medial epicondyle (dorsoepitrochlear fossa)' /  absent small large, 755 'Humeral 21: Entepicondylar foreman' /  present absent, 756 'Humeral 22: Entepicondylar foreman position' /  'medially positioned, proximal to the epicondyle' 'laterally positioned, proximal to the trochlea', 757 'Humeral 23: Brachialis flange' /  weak_and_short moderate very_large_flaring_flange, 758 'Humeral 24: Radial fossa' /  'Very broad, extends to the medial part of the distal end' 'narrow, does not or only slightly exceed the middle line', 759 'Humeral 25: Coronoid fossa' /  absent present, 760 'Humeral 26: Olecranon fossa' /  shallow deep, 761 'Humeral 27: Olecranon foreman' /  absent present, 762 'Humeral 28: Humeral head extends above the greater tuberosity' /  lower_than_the_greater_tuberosity at_the_same_level slightly_above well_above, 763 'Humeral 29: Lesser tuberosity size relative to that of the greater tuberosity' /  slightly_smaller much_smaller subeaqual_or_larger, 764 'Humeral 30: Bicipital groove' /  Shallow_and_broad narrow_but_shallow narrow_and_deep, 765 'Humeral 31: Deltopectoral crest' /  weak strong_and_blunt 'strong, forming a flange', 766 'Humeral 32: Deltotriceps crest' /  absent 'present, weak' 'present, strong', 767 'Humeral 33: Tuberosity for insertion of M. teres major' /  weak strong, 768 'Ulnar 1: Length of the olecranon process' /  long short very_short absent, 769 'Ulnar 2: Ventral projection of the olecranon process' /  insignificant prominent, 770 'Ulnar 3: Dorsal projection of the olecranon process' /  insignificant prominent, 771 'Ulnar 4: Lateral anconeal process wrapped proximally' /  no yes, 772 'Ulnar 5: Distal medial edge of the trochlear notch slopes distomedially' /  no yes, 773 'Ulnar 6: Nonarticular region on the floor of the trochlear notch' /  absent present, 774 'Ulnar 7: Guiding ridge on the floor of the trochlear notch' /  absent present, 775 'Ulnar 8: Relative height of the coronoid process' /  'very low, index lower than 30' 'high, index between 30 and 60' 'very high, index higher than 60', 776 'Ulnar 9: Mediolateral expansion of the coronoid process' /  narrow broad, 777 'Ulnar 10: Crest for m. pronator quadratus' /  absent_or_very_weak prominent, 778 'Ulnar 11: Synovial joint between distal ulnar and radial ends' /  absent present, 779 'Ulnar 12: Orientation of the ulna-radius articular facet of ulna' /  'anterior, lateral' distolateral distal, 780 'Ulnar 12: Ulna-radius distal adhesion or fusion' /  absent adhesion fusion, 781 'Ulnar 13: Size of the ulnar facet for the distal radioulnar joint' /  small large, 782 'Radial 1: Shape of the capituloradial articular facet on radial head' /  anteroposteriorly_compacted round, 783 'Radial 2: Medial articular facet for zona conoidea on the peripheral rim of the radial head' /  absent_or_very_narrow narrow broad, 784 'Radial 3: Lateral lip on the peripheral rim of the radial head' /  absent_or_very_narrow narrow broad, 785 'Radial 4: Articular facet for humeral trochlea' /  absent present, 786 'Radial 5: Complete articular facet on radial head side' /  absent present, 787 'Radial 6: Position of the radial tuberosity' /  pollex_side_of_the_radius palm_side_of_the_radius little_finger_side_of_the_radius, 788 'Radial 7: Radial neck angle' /  small large, 789 'Radial 8: Radial neck length' /  long short, 790 'Radial 9: Distal end width relative to that of the ulna' /  'subequal, or slightly wider' much_wider, 791 'Carpal 1: Prepollex' /  present absent, 792 'Carpal 2: Flaxor indicis tendon groove on scaphoid' /  shallow deep, 793 'Carpal 3: Centrale' /  present absent, 794 'Carpal 4: Centrale fused with scaphoid and/or lunate' /  no yes, 795 'Carpal 5: Centrale-trapezoid articular facet size' /  large small, 796 'Carpal 6: Centrale articulates with hamate ' /  no yes, 797 'Carpal 7: Lunate fused with scaphoid' /  no yes, 798 'Carpal 8: Proximal articular facet size of the lunate' /  'small, smaller than half of that of scaphoid' 'large, larger than half of that of scaphoid' 'very large, as large as that of scaphoid', 799 'Carpal 9: Lunate articulates with centrale' /  yes 'no, or only has linear touch', 800 'Carpal 10: Lunate articulates with capitate' /  yes no, 801 'Carpal 11: Lunate articulates with hamate' /  no yes, 802 'Carpal 12: Ulnocarpal articular facet on the proximal end of the pisiform' /  absent 'small, ulnocarpal smaller or subequal with the facet for triquetrum' 'large, Ulnocarpal facet twice as that for triquetrum', 803 'Carpal 13: Shape of the trapezium from dorsal view' /  triangular quadrilateral, 804 'Carpal 14: Shape of the pollical carpometacarpal articular facet of the tapezium' /  flat 'saddle-shaped' convex, 805 'Carpal 15: Size of the trapezoid relative to trapezium' /  'much smaller than trapezium, smaller than half of the latter' 'small, but larger than half of the latter' 'as large as trapezium, or even larger', 806 'Carpal 16: Capitate articulates with the fourth metacarpal' /  no yes, 807 'Carpal 17: Spiral proximal articular facet on hamate' /  absent present, 808 'Carpal 18: Orientation of the triquetrohamate articular facet of the hamate' /  more_proximally_facing more_ulnarly_side_facing, 809 'Carpal 19: Development of the hamulus of the hamate' /  absent_or_very_small small large, 810 'Carpal 20: Shape of the articular facet of hamate for the fifth metacarpal ' /  plat_or_slightly_curved curved_dorsoventrally 'saddle-shaped' 'V-shaped', 811 'Carpal 21: Orientation of the articular facet of hamate for the fifth metacarpal' /  distal 'distal-ulnar', 812 'Carpal 22: Traquetrum articulates the fifth metacarpal' /  yes no, 813 'Innominate 1: Cranial end of the ilium projection beyond the cranial border of the sacrum' /  far_beyond_the_cranial_border_of_the_sacrum moderately_beyond_the_cranial_border_of_the_sacrum at_the_same_level_as_the_cranial_border_of_the_sacrum, 814 'Innominate 2: Divergence of the iliac crests' /  significant insignificant, 815 'Innominate 3: Width of the iliac blade' /  narrow very_narrow broad very_broad, 816 'Innominate 4: Concaveness of the gluteal plane' /  significant insignificant, 817 'Innominate 5: Ventral plane of the ilium' /  narrow broad, 818 'Innominate 6: Anterior inferior spine of the ilium' /  very_strong moderate weak absent, 819 'Innominate 7: Cranially directed spur on the anterior inferior spine of the ilium' /  absent present, 820 'Innominate 8: length of the ischium relative to the ilium' /  'very long, > 50%' 'long, 43-50%' 'short, 40-43%' 'very short, < 40%', 821 'Innominate 9: Dorsal projection of the ischium' /  weak strong, 822 'Innominate 10: Ischiac spine' /  absent small large, 823 'Innominate 11: Ischiac notch lessor' /  absent shallow deep, 824 'Innominate 12: Shape of acetabulum' /  circular elliptical, 825 'Innominate 13: Expansion of the cranial portion of the articular surface of the acetabulum' /  small large, 826 'Innominate 14: Bowl shaped cranial portion of the acetabulum articular facet' /  absent present, 827 'Innominate 15: Connection between anterior and posterior acetabulum articular facets' /  wide narrow, 828 'Innominate 16: Posterior groove inferior to the posterior portion of the acetabulum articular facet' /  present absent, 829 'Innominate 17: Anterior groove inferior to the anterior portion of the acetabulum articular facet' /  absent present, 830 'Innominate 18: Pubic length relative to the ischial length' /  'very short, <90' 'short, 90-120' 'long, 120-150' 'very long >150', 831 'Innominate 19: Ischial tuberosity flat surface and flaring' /  absent present, 832 'Innominate 20: Ischial tuberosity notch' /  absent present, 833 'Innominate 21: Bend of ischium from dorsal view' /  absent laterally_bent medially_bent, 834 'Innominate 22: Shape of the obturator foramen' /  subequal_in_craniocaudal_and_mediolateral_directions obviously_elongated_in_the_craniocaudal_direction 'obviously elongated in the mediolateral (or dorsoventral) direction', 835 'Femoral 1: Femoral head shape' /  spherical semicylindrical cylindrical, 836 'Femoral 2: Extension of the articular facet of the femoral head on the femoral neck' /  absent 'small, do not reach the greater trochanter' 'large, reach the greater trochanter', 837 'Femoral 3: Femoral head tendon notch' /  absent present, 838 'Femoral 4: Length index of femoral neck (=N2/BSDLT X 100)' /  ' < 75' ' 75 - 120' '> 120', 839 'Femoral 5: Angle of femoral neck' /  '< 60' '60 - 70' '> 70', 840 'Femoral 6: Proximal extension of the greater trochanter' /  lower_than_the_femoral_head as_high_as_the_femoral_head higher_than_the_femoral_head, 841 'Femoral 7: Anterior extension of the greater trochanter' /  absent_or_very_small small large, 842 'Femoral 8: Size of lesser trochanter' /  large moderate small, 843 'Femoral 9: Angle of lesser trochanter' /  '< 30' '30-70' '>70', 844 'Femoral 10: Intertrochanteric crest' /  absent present, 845 'Femoral 11: Intertrochanteric line' /  absent_or_very_weak strong, 846 'Femoral 12: Crista paratrochanterica' /  absent low_tuberosity strong_ridge, 847 'Femoral 13: Obturator externus groove on the dorsal part of the femoral neck' /  absent present, 848 'Femoral 14: Transverse ridge on the ventral part of the femoral neck' /  absent present, 849 'Femoral 15: Trochanteric fossa' /  present absent, 850 'Femoral 16: Relative length of trochanteric fossa' /  '> 125' '110 - 125' '< 110', 851 'Femoral 17: Size of third trochanter' /  large small absent, 852 'Femoral 18: Position of the third trochanter relative to the lesser trochanter' /  more_distal at_the_same_level more_proximal, 853 'Femoral 19: Anterior bowing of proximal femoral shaft' /  absent present, 854 'Femoral 20: Lateral condylar depth relative to the medial' /  lower subequal higher, 855 'Femoral 21: Relative size of the medial and lateral condyles from posterior view' /  subequal medial_larger lateral_larger, 856 'Femoral 22: Medial bulge on the distal medial side of the condyle' /  small large, 857 'Femoral 23: Medial indentation on the distal medial side of the condyle' /  shallow deep, 858 'Femoral 24: Patellar rim ventral projection above the femoral shift from lateral view' /  at_the_same_level_or_slightly_above highly_above, 859 'Femoral 25: Knee index (lateral anteroposterior depth / bicondylar width * 100)' /  '< 90' '90 - 110' '> 110', 860 'Femoral 26: Mediolateral width of the patellar groove' /  narrow wide very_wide, 861 'Femoral 27: Proximodistal length of the patellar groove' /  short long, 862 'Tibial 1: Distal tibiofibular fusion' /  absent present, 863 'Tibial 2: Distal tibiofibular synovial facet' /  absent present, 864 'Tibial 3: Tibiofibular articular facet length' /  absent_or_very_short 'long < 25% of tibial length' 'very long, > 25% tibial length', 865 'Tibial 4: Shape of distal surface of tibia' /  square triangular, 866 'Tibial 5: Medial maleolus size' /  long small absent, 867 'Tibial 6: Pit for the deltoid ligment on the medial maleolus' /  absent small large, 868 'Tibial 7: Rotation of the medial malleolus' /  absent moderately strongly, 869 'Tibial 8: Shape of medial malleolar articular surface' /  flat 'anteriorly convex, posteriorly flat' all_convex, 870 'Tibial 9: Shape of distal tibial shaft in cross section' /  round anteroposteriorly_compressed mediolateral_compressed, 871 'Tibial 10: Position of tibialis posterior groove' /  on_medial_side_of_malleolus on_posterior_side_of_malleolus, 872 'Tibial 11: Crural index (tibia length / femur length *100)' /  '<= 95' ' 96 - 110' '> 110', 873 'Tibial 12: Tibia shaft curvature' /  straight S_curved_from_lateral_view, 874 'Tibial 13: Intercondylar spine' /  single double, 875 'Tibial 14: Lateral condylar articular facet concavity' /  concave convex plat, 876 'Tibial 15: Orientation of the plane for lateral condyle from anterior view' /  horizontal laterally_inclined, 877 'Tibial 16: Lateral crest below the lateral epicondyle' /  absent present, 878 'Tibial 17: Medial bulge below the medial epicondyle ' /  absent present, 879 'Tibial 18: Enlarged articular facet for fibula' /  absent present, 880 'Tibial 19: Enlarged articular facet on the lateral side of the lateral condyle' /  absent present, 881 'Tibial 20: Anterior tibial crest' /  'High, large flange' low, 882 'Tibial 21: lateral bony buttressing for fibula' /  absent present, 883 'Astragalar 1: Height of the talar body (body height/mid-trochlear width X 100)' /  'low, < 100' 'moderate, 100 -120' 'high, > 120', 884 'Astragalar 2: Length of the talar trochlea  (mid-trochlear width/trochlear length X 100)' /  'long, < 70' 'short, 70 - 80' 'very short, > 80', 885 'Astragalar 3: Depth of the talar trochlea' /  shallow deep, 886 'Astragalar 4: Trochlear facet shape from dorsal view' /  'wedge-shaped' 'parallel-sided', 887 'Astragalar 5: Development of the talar posterior trochlear shelf' /  absent_or_weakly_developed small _large, 888 'Astragalar 6: Depth of the flexor fibularis groove' /  shallow deep, 889 'Astragalar 6: Position of the flexor fibularis (flexor hallucis longus) groove' /  lateral_relative_to_the_trochlear_articular_surface plantar_and_central_relative_to_the_trochlear_articular_surface medial_relative_to_the_trochlear_articular_surface, 890 'Astragalar 7: Facet for fibula on talus' /  near_vertical laterally_sloping, 891 'Astragalar 8: Medial talotibial facet' /  large small absent, 892 'Astragalar 9: Medial talotibial facet extension on the neck' /  absent small large 'large and deep, bowl-shaped', 893 'Astragalar 10: Talar neck length relative to the mid-trochlear width' /  '< 100' '>= 100', 894 'Astragalar 11: Talar neck angle' /  '< 20' 20_to_30 '> 30', 895 'Astragalar 12: Dorsal extension of the trochlear facet on the talar neck' /  absent small large, 896 'Astragalar 13: Dorsal extension of the talar-navicular facet on the talar neck' /  absent present, 897 'Astragalar 14: Talar head width relative to the mid-trochlear width' /  talar_head_broader 'talar head samilar to or less than the mid-trochlear width', 898 'Astragalar 15: From distal view, the shape to the talar head' /  low_and_broad 'high and narrow, more rounded', 899 'Astragalar 16: From distal view the orientation of the long axis of the talar head (medial side relative to the lateral side)' /  near_horizontal medial_side_more_plantarly_inclined lateral_side_is_more_plantarly_inclined, 900 'Astragalar 17: Sustaneous facet and astraglonavicular facet confluent' /  not_confluent confluent, 901 'Astragalar 18: Talar body medial side height relative to the lateral' /  lower subequal higher, 902 'Astragalar 19: Dorsal tendon notch on the talar head' /  absent present, 903 'Calcaneal 1: Relative width of posterior calcaneal facet (PCFW/PCFL X 100)' /  '> 50' '< 50', 904 'Calcaneal 2: Posterior calcaneal facet plantar edge' /  faintly_bordered sharply_bordered, 905 'Calcaneal 3: Sustentacular facet confluent with the distal facet' /  not_confluent confluent, 906 'Calcaneal 4: Relative length of the distal calcaneus (DCL/CL X 100)' /  '< 35' '35 - 49' '50 - 59' '60 - 69' '> 70', 907 'Calcaneal 5: Relative width of the calcaneus (CW/CL X 100)' /  '> 50' '50 - 40' '39 - 20' '< 20', 908 'Calcaneal 6: Distal calcaneus shape from dorsal view' /  broad_and_short broad_and_long narrow_and_long narrow_and_very_long, 909 'Calcaneal 7: Distal calcaneal shaft narrowing' /  absent present, 910 'Calcaneal 8: Peroneal tubercle' /  large small 'very small, present as a scar', 911 'Calcaneal 9: Position of the peroneal tubercle relative to posterior calcaneal facet ' /  distal_to_the_PCF reach_the_PCF_but_slightly_distal_to_the_PCF at_the_level_of_the_PCF proximal_to_the_PCF, 912 'Calcaneal 10: Calcaneal groove for peroneus longus' /  present absent, 913 'Calcaneal 11: From lateral view, the posterior plantar edge of the calcaneus bowing' /  absent 'present, plantar curve' 'present, dorsal curve', 914 'Calcaneal 12: Length of the posterior calcaneal facet relative to the length of the heel' /  '< 120' '>= 120', 915 'Calcaneal 13: Calcaneocuboid joint facet orientation relative to the calcaneus long axis' /  oblique slightly_oblique perpendicular, 916 'Calcaneal 14: Calcaneocuboid joint pivot' /  absent 'present, shallow' 'present, very deep', 917 'Calcaneal 15: Nonarticular wedge on the medioplantar surface of the calcaneocuboid joint' /  absent present, 918 'Calcaneal 16: Plantar tubercle size' /  absent_or_very_small small large, 919 'Calcaneal 17: Position of the plantar tubercle' /  centered_under_the_calcaneocuboid_joint offset_medially, 920 'Calcaneal 18: Flexor hallucis longus groove on the medial side ' /  shallow moderate deep, 921 'Calcaneal 19: Mid-shaft medial bend from dorsal view' /  absent small large, 922 'Navicular 1: Length of navicular relative to width' /  'short, < 90' 'moderate,  90 - 150' 'long, 151 -200' 'very long, > 200', 923 'Navicular 2: Position of the facet for cuboid on navicular' /  'lateral, contacts only the ectocuneiform' 'plantar, contacts or approach the mesocuneiform', 924 'Navicular 3: Expansion of the facet for articulation with cuboid' /  'absent, or very small' small large, 925 'Navicular 4: Orientation of the facet for entocuneiform' /  distal medial distodorsal, 926 'Navicular 5: Plantar process' /  present absent, 927 'Navicular 6: Plantar process proximal extension' /  absent small large, 928 'Navicular 7: Plantar process distal extension' /  absent small large, 929 'Navicular 8: Medial tuberosity' /  'absent, or very small' small large, 930 'Navicular 9: Dorsal tendon notch on proximal end' /  absent present, 931 'Cuboidal 1: Length of the cuboid' /  short long, 932 'Cuboidal 2: Lateral indentation' /  absent present, 933 'Cuneiform 1: Indentation of the mesocuneiform relative to the ectocueiform' /  shollow deep, 934 'Cuneiform 2: Entocuneiform saddle joint' /  absent present, 935 'Cuneiform 3: Lateral stop on the distal joint of the entocuneiform' /  absent present, 936 'Cuneiform 4: Proximal extension of the entocuneiform-first metatarsal joint facet along the lateral side' /  'no extension, or very small' large_extension, 937 'Cuneiform 5: Medial extension of the distal joint articular facet on the entocuneiform' /  absent_or_very_small large, 938 'Cuneiform 6: Orientation of the distal joint surface on the entocuneiform' /  more_distal more_medial, 939 'Cuneiform 7: Prehallux' /  present absent, 940 'Cuneiform 8: Sesamoid bone articulating with the distal entocuneiform and proximal end of first metatarsal' /  absent present, 941 'Cuneiform 9: Plantar process of entocuneiform' /  absent 'small, but well-defined' large, 942 'Cuneiform 10: Orientation of the plantar process of entocuneiform' /  plantarly_directed deflected_with_leading_edge_points_laterally, 943 'Cuneiform 11: Lateral process of the entocuneiform' /  absent_of_very_small large, 944 'Cuneiform 12: Entocuneiform-mesocuneiform articular facet' /  absent present, 945 'Cuneiform 13: Entocuneiform-mesocuneiform articular facet distally expansion' /  absent present, 946 'Cuneiform 14: Entocuneiform-mesocuneiform double articulation' /  absent present, 947 'Cuneiform 15: Distal articular facet of entocuneiform-mesocuneiform close to the facet articulating with the second metatarsal' /  yes no, 948 'Cuneiform 16: Alignment of the two facets for articulation with the mesocuneiform on the entocuneiform' /  in_the_same_plane in_different_plane, 949 'Cuneiform 17: Alignment of the facets for articulation with the mesocuneiform and the second metatarsal on the entocuneiform' /  in_line offset, 950 'Cuneiform 18: Mesocuneiform-second metatarsal joint significantly oblique' /  no yes, 951 'Cuneiform 19: Mesocuneiform distal articular facet shape' /  flat saddled dorsoventrally_curved, 952 'Cuneiform 20: Distal navicular joint facet fully contacts the mesocuneiform' /  yes no, 953 'Cuneiform 21: Distal joint of the ectocuneiform width vs depth' /  dorsoplantarly_deep mediolaterally_wide similar, 954 'Cuneiform 22: Ectocuneiform-third metatarsal joint significantly oblique' /  no yes, 955 'Cuneiform 23: Orientation of the distal articular facet on ectocuneiform for cuboid' /  laterally_facing lateroplantarly_facing, 956 'Metatasral 1 : Proximal articular surface of the first metatarsus concavity' /  flat convex 'concave, deep' 'concave, shallow', 957 'Metatarsal 2 : From proximal view, openess of the proximal articular surface of the first metatarsus' /  broad narrow, 958 'Metatarsal 3: Dorsal extension of proximal articular surface of the first metatarsal' /  present absent, 959 'Metatarsal 4: Mediolateral width of the base of the peroneal tubercle of the first metatarsal' /  narrow broad very_broad, 960 'Metatarsal 5: Peroneal tubercle length of the first metatarsal' /  short long, 961 'Metatarsal 6: Peroneal tubercle height of the first metatarsal' /  very_low low high, 962 'Metatarsal 7: Peroneal tubercle proximoplantar protruding relative to the proximal edge of the entocuneiform-metatarsal articular facet' /  at_the_same_level_or_slightly_proximal far_more_proximal, 963 'Metatarsal 8: Peroneal tubercle medial bending' /  absent_or_only_slightly 'present, obvious', 964 'Metatarsal 9: Amount of bone dorsolateral to the proximal articular facet of the first metatarsal' /  little large, 965 'Metatarsal 10: Length of the metataral region relative to tarsal region' /  similar_or_longer shorter much_shorter, 966 'Metatarsal 11: Distal articular facet of the first metatarsal' /  asymmetrical symmetrical, 967 'Metatarsal 12: Two facets in different planes for the ectocuneiform and the third metatarsal on the lateral side of the proximal end of the second metatarsal' /  absent present, 968 'Metatarsal 13: Size of the facet for articulation between the second and third metatarsals' /  small large, 969 'Metatarsal 14: On the third metatarsal, orientation of the facet for articulation with the fourth metatarsal' /  'mainly lateral, slightly plantar' 'lateroplantar, expanded', 970 'Metatarsal 15: Mediolateral compacting of metatarsi of two to five' /  'flat-lying' folded, 971 'Metatarsal 16: Relative robusticity of the third and fourth metatarsus' /  subequal midshaft_of_the_fourth_wider_than_the_third midshaft_of_the_third_wider_than_the_fourth, 972 'Metatarsal 17: Length of the first metatarsus relative to the second' /  similar first_metatarsus_is_shorter first_metatarsus_is_longer_than_the_second, 973 'Metatarsal 18: Reduction of robusticity of the fifth metatarsus relative to other metatarsi' /  unreduced reduced, 974 'Metatarsal 19: Stylar process of the fifth metatarsal' /  small large, 975 'Metatarsal 20: Groove on the plantar side of the head of the metatarsal' /  absent present, 976 'Phalangeal 1: Length of the fourth proximal phalanx relative to the fourth metatarsus ' /  shorter subequal longer, 977 'Phalangeal 2: Shape of the distal phalanx of the big toe' /  claw flatten_part_not_expanded_beyond_the_shaft_of_the_phalanx 'expanded apical tuft, beyond the shaft', 978 'Phalangeal 3: From lateral view, the contour of the dorsal edge of the distal phalanx of the big toe' /  'proximally tall and mid-part tall' 'proximally tall, mid-part flat' 'proximally flat, mid-part flat', 979 'Phalangeal 4: Deep and mediolaterally compressed ungual phalanges' /  present absent, 980 'Phalangeal 5: Shape of the distal phalanx of the third toe' /  Falcula 'Ungula, flattern part slightly expanded beyond the shaft of the phalanx' 'Ungula, expanded apical tuft, well beyond the shaft' Tegula Grooming_claw, 981 'Phalangeal 6: Presence of the toilet claw' /  absent present_one present_two, 982 'Phalangeal 7: Shape of the toilet claw' /  elongated_shaft_with_expanded_rim 'triangle, wedge-shaped', 983 'Phalangeal 8: Fossa (depression) for FHL on the big toe' /  absent present, 984 'Phalangeal 9: Shape of the proximal end of the distal phalanx of the big toe' /  mediolaterally_compressed round dorsoventrally_compressed, 985 'Phalangeal 10: Hallux length relative to digit three length' /  'short, shorter than 1/2 of digit three' 'long, longer than 1/2 of digit three' 'very long, longer than digit three', 986 'Phalangeal 11: Fourth toe length relative to the third' /  'mesaxonic (third longer than fourth or second)' 'paraxonic (the third and fourth of equal length)' 'ectaxonic (the fourth longer than third)', 987 'Phalangeal 12: Length of intermediate phalanx relative to the proximal phalanx of the fourth toe' /  shorter longer, 988 'Phalangeal 13: Curvature of the proximal phalanges in feet' /  small large, 989 'Phalangeal 14: Curvature of the proximal phalanges in hands' /  small large, 990 'Phalangeal 15: Nails on finger' /  absent present, 991 'Phalangeal 16: Thumb reduction' /  absent present, 992 'Foot proportions 1: Foot to hindlimb' /  less_than_35 over_35, 993 'Foot proportions 2: Tarsus to foot length' /  less_than_35 '35-50' over_50, 994 'Foot proportions 3: Metatarsus to foot length' /  less_than_20 '20-25' '26-35' over_35, 995 'Foot proportions 4: First digit (metatarsus plus phalanx) to foot length' /  less_than_46 '46-50' over_50, 996 'Foot proportions 5: Fourth digit (metatarsus plus phalanx) to foot length' /  less_than_60 over_60, 997 'Soft tissular 1: Type of uterus' /  bicornuate_uterus simplex_uterus, 998 'Soft tissular 2: Retinal fova' /  absent present, 999 'Soft tissular 3: Haplorrhine versus strepsirrhine' /  strepsirrhine haplorrhine, 1000 'Soft tissular 4: Catarrhine versus platyrrhine' /  catarrhine platyrrhine, 1001 'Soft tissular 5: Jacobson''s organ' /  present vestigial_or_absent, 1002 'Sort tissular 6: Tapetum lucidum' /  present absent, 1003 'Soft tissular 7: Vitamin C synthesis' /  present absent, 1004 'Soft tissular 8: Pendulous penis' /  absent present, 1005 'Soft tissular 9: Prehansile tail' /  absent 'present, without tactile pad' 'present, with tactile pad', 1006 'Soft tissular 10: Serial arrangement of papillary ridges and grooves ("fingerprints") in volar skin' /  absent present, 1007 'Soft tissular 11: Orbital rete' /  absent present, 1008 'Soft tissular 12: Anterior carotid functionally replaced the internal carotid' /  not_replaced replaced, 1009 'Soft tissular 13: Carotid rete developed on anterior carotid (ascending pharyngeal artery)' /  absent present, 1010 'Soft tissular 14: Deep head of the flexor pollicis brevis' /  absent present, 1011 'Soft tissular 15: Contrahens muscle in digit II' /  absent present, 1012 'Soft tissular 16: Contrahens muscle in digit IV' /  absent present, 1013 'Soft tissular 17: Contrahens muscle in digit V' /  absent present, 1014 'Soft tissular 18: Fetal membrane and placentation, chorionic sac gross form' /  diffuse discoidal, 1015 'Soft tissular 19: Fetal membrane and placentation, relationship of maternal and fetal circulatory systems' /  epitheliochorial endotheliochorial hemochorial, 1016 'Soft tissular 20: Fetal membrane and placentation, orientation of the embryonic disc relative to the endometrium during implantation' /  antimesometrial orthomesometrial mesometrial, 1017 'Soft tissular 21: Fetal membrane and placentation, invasive implantation of blastocyst' /  absent present, 1018 'Soft tissular 22: Fetal membrane and placentation, invasion degree of the blastocyst into the endometrium' /  'shallow, superficial' 'deep, interstitial', 1019 'Soft tissular 23: Fetal membrane and placentation, primordial amniotic cavity' /  absent present, 1020 'Soft tissular 24: Fetal membrane and placentation, choriovitelline placenta' /  present absent, 1021 'Soft tissular 25: Fetal membrane and placentation, body stalk' /  absent present, 1022 'Soft tissular 26: Fetal membrane and placentation, development of allantois' /  'large, expanded, vesicular allantois' 'medium-sized, covering the entire surface of the placental disc until midpregnancy' rudimentary_allantois, 1023 'Soft tissular 27: Fetal membrane and placentation, allantoic vascularization pathway to the preplacental disc' /  expansion_of_the_allantoic_vesicle_across_the_exocoelom body_stalk_as_the_pathway_for_differentiation_of_the_allantoic_vascularization, 1024 'Soft tissular 28: Fetal membrane and placentation, implantation position of the blastocyst' /  paraembryonic_pole_attachment embryonic_pole_attachment abembryonic_pole_attachment, 1025 'Soft tissular 29: Fetal membrane and placentation, amniogenesis' /  by_folding by_cavitation, 1026 'Soft tissular 30: Fetal membrane and placentation, yolk sac type' /  primary_yolk_sac secondary_yolk_sac, 1027 'Soft tissular 31: Fetal membrane and placentation, cytotrophoblastic shell' /  absent present, 1028 'Soft tissular 32: Fetal membrane and placentation, uterine symplasma' /  present absent, 1029 'Soft tissular 33: Fetal membrane and placentation, decidua capsularis' /  absent present, 1030 'Soft tissular 34: Fetal membrane and placentation, endometrial pads' /  absent present, 1031 'Soft tissular 35: Fetal membrane and placentation, primary placental disc number' /  none one two, 1032 'Soft tissular 36: Fetal membrane and placentation, secondary placental disc' /  absent present, 1033 'Soft tissular 37: Neonate type' /  altricial_infants precocial_infants, 1034 'Diogo&Wood2011_Musculature_1', 1035 'Diogo&Wood2011_Musculature_2', 1036 'Diogo&Wood2011_Musculature_3', 1037 'Diogo&Wood2011_Musculature_4', 1038 'Diogo&Wood2011_Musculature_5', 1039 'Diogo&Wood2011_Musculature_6', 1040 'Diogo&Wood2011_Musculature_7', 1041 'Diogo&Wood2011_Musculature_8', 1042 'Diogo&Wood2011_Musculature_9', 1043 'Diogo&Wood2011_Musculature_10', 1044 'Diogo&Wood2011_Musculature_11', 1045 'Diogo&Wood2011_Musculature_12', 1046 'Diogo&Wood2011_Musculature_13', 1047 'Diogo&Wood2011_Musculature_14', 1048 'Diogo&Wood2011_Musculature_15', 1049 'Diogo&Wood2011_Musculature_16', 1050 'Diogo&Wood2011_Musculature_17', 1051 'Diogo&Wood2011_Musculature_18', 1052 'Diogo&Wood2011_Musculature_19', 1053 'Diogo&Wood2011_Musculature_20', 1054 'Diogo&Wood2011_Musculature_21', 1055 'Diogo&Wood2011_Musculature_22', 1056 'Diogo&Wood2011_Musculature_23', 1057 'Diogo&Wood2011_Musculature_24', 1058 'Diogo&Wood2011_Musculature_25', 1059 'Diogo&Wood2011_Musculature_26', 1060 'Diogo&Wood2011_Musculature_27', 1061 'Diogo&Wood2011_Musculature_28', 1062 'Diogo&Wood2011_Musculature_29', 1063 'Diogo&Wood2011_Musculature_30', 1064 'Diogo&Wood2011_Musculature_31', 1065 'Diogo&Wood2011_Musculature_32', 1066 'Diogo&Wood2011_Musculature_33', 1067 'Diogo&Wood2011_Musculature_34', 1068 'Diogo&Wood2011_Musculature_35', 1069 'Diogo&Wood2011_Musculature_36', 1070 'Diogo&Wood2011_Musculature_37', 1071 'Diogo&Wood2011_Musculature_38', 1072 'Diogo&Wood2011_Musculature_39', 1073 'Diogo&Wood2011_Musculature_40', 1074 'Diogo&Wood2011_Musculature_41', 1075 'Diogo&Wood2011_Musculature_42', 1076 'Diogo&Wood2011_Musculature_43', 1077 'Diogo&Wood2011_Musculature_44', 1078 'Diogo&Wood2011_Musculature_45', 1079 'Diogo&Wood2011_Musculature_46', 1080 'Diogo&Wood2011_Musculature_47', 1081 'Diogo&Wood2011_Musculature_48', 1082 'Diogo&Wood2011_Musculature_49', 1083 'Diogo&Wood2011_Musculature_50', 1084 'Diogo&Wood2011_Musculature_51', 1085 'Diogo&Wood2011_Musculature_52', 1086 'Diogo&Wood2011_Musculature_53', 1087 'Diogo&Wood2011_Musculature_54', 1088 'Diogo&Wood2011_Musculature_55', 1089 'Diogo&Wood2011_Musculature_56', 1090 'Diogo&Wood2011_Musculature_57', 1091 'Diogo&Wood2011_Musculature_58', 1092 'Diogo&Wood2011_Musculature_59', 1093 'Diogo&Wood2011_Musculature_60', 1094 'Diogo&Wood2011_Musculature_61', 1095 'Diogo&Wood2011_Musculature_62', 1096 'Diogo&Wood2011_Musculature_63', 1097 'Diogo&Wood2011_Musculature_64', 1098 'Diogo&Wood2011_Musculature_65', 1099 'Diogo&Wood2011_Musculature_66', 1100 'Diogo&Wood2011_Musculature_67', 1101 'Diogo&Wood2011_Musculature_68', 1102 'Diogo&Wood2011_Musculature_69', 1103 'Diogo&Wood2011_Musculature_70', 1104 'Diogo&Wood2011_Musculature_71', 1105 'Diogo&Wood2011_Musculature_72', 1106 'Diogo&Wood2011_Musculature_73', 1107 'Diogo&Wood2011_Musculature_74', 1108 'Diogo&Wood2011_Musculature_75', 1109 'Diogo&Wood2011_Musculature_76', 1110 'Diogo&Wood2011_Musculature_77', 1111 'Diogo&Wood2011_Musculature_78', 1112 'Diogo&Wood2011_Musculature_79', 1113 'Diogo&Wood2011_Musculature_80', 1114 'Diogo&Wood2011_Musculature_81', 1115 'Diogo&Wood2011_Musculature_82', 1116 'Diogo&Wood2011_Musculature_83', 1117 'Diogo&Wood2011_Musculature_84', 1118 'Diogo&Wood2011_Musculature_85', 1119 'Diogo&Wood2011_Musculature_86', 1120 'Diogo&Wood2011_Musculature_87', 1121 'Diogo&Wood2011_Musculature_88', 1122 'Diogo&Wood2011_Musculature_89', 1123 'Diogo&Wood2011_Musculature_90', 1124 'Diogo&Wood2011_Musculature_91', 1125 'Diogo&Wood2011_Musculature_92', 1126 'Diogo&Wood2011_Musculature_93', 1127 'Diogo&Wood2011_Musculature_94', 1128 'Diogo&Wood2011_Musculature_95', 1129 'Diogo&Wood2011_Musculature_96', 1130 'Diogo&Wood2011_Musculature_97', 1131 'Diogo&Wood2011_Musculature_98', 1132 'Diogo&Wood2011_Musculature_99', 1133 'Diogo&Wood2011_Musculature_100', 1134 'Diogo&Wood2011_Musculature_101', 1135 'Diogo&Wood2011_Musculature_102', 1136 'Diogo&Wood2011_Musculature_103', 1137 'Diogo&Wood2011_Musculature_104', 1138 'Diogo&Wood2011_Musculature_105', 1139 'Diogo&Wood2011_Musculature_106', 1140 'Diogo&Wood2011_Musculature_107', 1141 'Diogo&Wood2011_Musculature_108', 1142 'Diogo&Wood2011_Musculature_109', 1143 'Diogo&Wood2011_Musculature_110', 1144 'Diogo&Wood2011_Musculature_111', 1145 'Diogo&Wood2011_Musculature_112', 1146 'Diogo&Wood2011_Musculature_113', 1147 'Diogo&Wood2011_Musculature_114', 1148 'Diogo&Wood2011_Musculature_115', 1149 'Diogo&Wood2011_Musculature_116', 1150 'Diogo&Wood2011_Musculature_117', 1151 'Diogo&Wood2011_Musculature_118', 1152 'Diogo&Wood2011_Musculature_119', 1153 'Diogo&Wood2011_Musculature_120', 1154 'Diogo&Wood2011_Musculature_121', 1155 'Diogo&Wood2011_Musculature_122', 1156 'Diogo&Wood2011_Musculature_123', 1157 'Diogo&Wood2011_Musculature_124', 1158 'Diogo&Wood2011_Musculature_125', 1159 'Diogo&Wood2011_Musculature_126', 1160 'Diogo&Wood2011_Musculature_127', 1161 'Diogo&Wood2011_Musculature_128', 1162 'Diogo&Wood2011_Musculature_129', 1163 'Diogo&Wood2011_Musculature_130', 1164 'Diogo&Wood2011_Musculature_131', 1165 'Diogo&Wood2011_Musculature_132', 1166 'Diogo&Wood2011_Musculature_133', 1167 'Diogo&Wood2011_Musculature_134', 1168 'Diogo&Wood2011_Musculature_135', 1169 'Diogo&Wood2011_Musculature_136', 1170 'Diogo&Wood2011_Musculature_137', 1171 'Diogo&Wood2011_Musculature_138', 1172 'Diogo&Wood2011_Musculature_139', 1173 'Diogo&Wood2011_Musculature_140', 1174 'Diogo&Wood2011_Musculature_141', 1175 'Diogo&Wood2011_Musculature_142', 1176 'Diogo&Wood2011_Musculature_143', 1177 'Diogo&Wood2011_Musculature_144', 1178 'Diogo&Wood2011_Musculature_145', 1179 'Diogo&Wood2011_Musculature_146', 1180 'Diogo&Wood2011_Musculature_147', 1181 'Diogo&Wood2011_Musculature_148', 1182 'Diogo&Wood2011_Musculature_149', 1183 'Diogo&Wood2011_Musculature_150', 1184 'Diogo&Wood2011_Musculature_151', 1185 'Diogo&Wood2011_Musculature_152', 1186 'Diogo&Wood2011_Musculature_153', 1187 'Diogo&Wood2011_Musculature_154', 1188 'Diogo&Wood2011_Musculature_155', 1189 'Diogo&Wood2011_Musculature_156', 1190 'Diogo&Wood2011_Musculature_157', 1191 'Diogo&Wood2011_Musculature_158', 1192 'Diogo&Wood2011_Musculature_159', 1193 'Diogo&Wood2011_Musculature_160', 1194 'Diogo&Wood2011_Musculature_161', 1195 'Diogo&Wood2011_Musculature_162', 1196 'Diogo&Wood2011_Musculature_163', 1197 'Diogo&Wood2011_Musculature_164', 1198 'Diogo&Wood2011_Musculature_165', 1199 'Diogo&Wood2011_Musculature_166', 1200 'Molecular 1: SINEs and LINEs, CYN element' /  absent present, 1201 'Molecular 2: SINEs and LINEs, Tu type I family' /  absent present, 1202 'Molecular 3: SINEs and LINEs, Tu type II family' /  absent present, 1203 'Molecular 4: SINEs and LINEs, FLAM element' /  absent present, 1204 'Molecular 5: SINEs and LINEs, MER element' /  absent present, 1205 'Molecular 6: SINEs and LINEs, L1 element' /  absent present, 1206 'Molecular 7: SINEs and LINEs, Alu subfamily J' /  absent present, 1207 'Molecular 8: SINEs and LINEs, Alu subfamily S' /  absent present, 1208 'Molecular 9: SINEs and LINEs, Alu subfamily Y' /  absent present, 1209 'Molecular 10: SINEs and LINEs, Alu-C7' /  absent present, 1210 'Molecular 11: SINEs and LINEs, Alu-C9' /  absent present, 1211 'Molecular 12: SINEs and LINEs, Alu-C12' /  absent present, 1212 'Molecular 13: SINEs and LINEs, Alu-C14' /  absent present, 1213 'Molecular 14: SINEs and LINEs, FLAM-A element' /  absent present, 1214 'Molecular 15: SINEs and LINEs, AluTa7 subfamily' /  absent present, 1215 'Molecular 16: SINEs and LINEs, AluTa10 subfamily' /  absent present, 1216 'Molecular 17: SINEs and LINEs, AluTa15 subfamily' /  absent present, 1217 'Molecular 18: SINEs and LINEs, Osterholz et al. 2009, CebAte1' /  absent present, 1218 'Molecular 19: SINEs and LINEs, Osterholz et al. 2009, Pitheciidae1' /  absent present, 1219 'Molecular 20: SINEs and LINEs, Osterholz et al. 2009, Pitheciidae2' /  absent present, 1220 'Molecular 21: SINEs and LINEs, Osterholz et al. 2009, Pitheciidae3' /  absent present, 1221 'Molecular 22: SINEs and LINEs, Osterholz et al. 2009, Pitheciidae4' /  absent present, 1222 'Molecular 23: SINEs and LINEs, Osterholz et al. 2009, Atelidae1' /  absent present, 1223 'Molecular 24: SINEs and LINEs, Osterholz et al. 2009, Atelidae2' /  absent present, 1224 'Molecular 25: SINEs and LINEs, Osterholz et al. 2009, Atelidae3' /  absent present, 1225 'Molecular 26: SINEs and LINEs, Osterholz et al. 2009, Atelidae4' /  absent present, 1226 'Molecular 27: SINEs and LINEs, Osterholz et al. 2009, Atelidae5' /  absent present, 1227 'Molecular 28: SINEs and LINEs, Osterholz et al. 2009, Atelinae1' /  absent present, 1228 'Molecular 29: SINEs and LINEs, Osterholz et al. 2009, Atelinae2' /  absent present, 1229 'Molecular 30: SINEs and LINEs, Osterholz et al. 2009, Cebidae1' /  absent present, 1230 'Molecular 31: SINEs and LINEs, Osterholz et al. 2009, Cebidae2' /  absent present, 1231 'Molecular 32: SINEs and LINEs, Osterholz et al. 2009, Cebidae3' /  absent present, 1232 'Molecular 33: SINEs and LINEs, Osterholz et al. 2009, Cebidae4' /  absent present, 1233 'Molecular 34: SINEs and LINEs, Osterholz et al. 2009, Cebidae5' /  absent present, 1234 'Molecular 35: SINEs and LINEs, Osterholz et al. 2009, Cebidae6' /  absent present, 1235 'Molecular 36: SINEs and LINEs, Osterholz et al. 2009, Cebidae7' /  absent present, 1236 'Molecular 37: SINEs and LINEs, Osterholz et al. 2009, AoSa1' /  absent present, 1237 'Molecular 38: SINEs and LINEs, Osterholz et al. 2009, Callithrichinae1' /  absent present, 1238 'Molecular 39: SINEs and LINEs, Osterholz et al. 2009, Callithrichinae2' /  absent present, 1239 'Molecular 40: SINEs and LINEs, Osterholz et al. 2009, Callithrichinae3' /  absent present, 1240 'Molecular 41: SINEs and LINEs, Osterholz et al. 2009, Callithrichinae4' /  absent present, 1241 'Molecular 42: SINEs and LINEs, Osterholz et al. 2009, Callithrichinae5' /  absent present, 1242 'Molecular 43: SINEs and LINEs, Osterholz et al. 2009, CaCaLe1' /  absent present, 1243 'Molecular 44: SINEs and LINEs, Osterholz et al. 2009, CaCaLe2' /  absent present, 1244 'Molecular 45: SINEs and LINEs, Osterholz et al. 2009, CaCa1' /  absent present, 1245 'Molecular 46: SINEs and LINEs, Osterholz et al. 2009, CaCa2' /  absent present, 1246 'Molecular 47: SINEs and LINEs, Osterholz et al. 2009, CaCa3' /  absent present, 1247 'Molecular 48: SINEs and LINEs, Osterholz et al. 2009, CaCa4' /  absent present, 1248 'Molecular 49: SINEs and LINEs, Osterholz et al. 2009, CaCa5' /  absent present, 1249 'Molecular 50: SINEs and LINEs, Osterholz et al. 2009, NWM1' /  absent present, 1250 'Molecular 51: SINEs and LINEs, Osterholz et al. 2009, NWM2' /  absent present, 1251 'Molecular 52: SINEs and LINEs, Osterholz et al. 2009, NWM3' /  absent present, 1252 'Molecular 53: SINEs and LINEs, Osterholz et al. 2009, NWM4' /  absent present, 1253 'Molecular 54: SINEs and LINEs, Osterholz et al. 2009, NWM5' /  absent present, 1254 'Molecular 55: SINEs and LINEs, Osterholz et al. 2009, NWM6' /  absent present, 1255 'Molecular 56: SINEs and LINEs, Osterholz et al. 2009, NWM7' /  absent present, 1256 'Molecular 57: SINEs and LINEs, Osterholz et al. 2009, NWM8' /  absent present, 1257 'Molecular 58: SINEs and LINEs, Osterholz et al. 2009, NWM9' /  absent present, 1258 'Molecular 59: SINEs and LINEs, Osterholz et al. 2009, NWM10' /  absent present, 1259 'Molecular 60: SINEs and LINEs, Osterholz et al. 2009, NWM11' /  absent present, 1260 'Molecular 61: SINEs and LINEs, Osterholz et al. 2009, NWM12' /  absent present, 1261 'Molecular 62: SINEs and LINEs, Osterholz et al. 2009, NWM13' /  absent present, 1262 'Molecular 63: SINEs and LINEs, Osterholz et al. 2009, NWM14' /  absent present, 1263 'Molecular 64: SINEs and LINEs, Osterholz et al. 2009, NWM15' /  absent present, 1264 'Molecular 65: SINEs and LINEs, Osterholz et al. 2009, NWM16' /  absent present, 1265 'Molecular 66: SINEs and LINEs, Osterholz et al. 2009, NWM17' /  absent present, 1266 'Molecular 67: SINEs and LINEs, Osterholz et al. 2009, NWM18' /  absent present, 1267 'Molecular 68: SINEs and LINEs, Osterholz et al. 2009, Pithecia1' /  absent present, 1268 'Molecular 69: SINEs and LINEs, Osterholz et al. 2009, Pithecia2' /  absent present, 1269 'Molecular 70: SINEs and LINEs, Osterholz et al. 2009, Callicebus1' /  absent present, 1270 'Molecular 71: SINEs and LINEs, Osterholz et al. 2009, Callicebus2' /  absent present, 1271 'Molecular 72: SINEs and LINEs, Osterholz et al. 2009, Callicebus3' /  absent present, 1272 'Molecular 73: SINEs and LINEs, Osterholz et al. 2009, Callicebus4' /  absent present, 1273 'Molecular 74: SINEs and LINEs, Osterholz et al. 2009, Ateles1' /  absent present, 1274 'Molecular 75: SINEs and LINEs, Osterholz et al. 2009, Ateles2' /  absent present, 1275 'Molecular 76: SINEs and LINEs, Osterholz et al. 2009, Ateles3' /  absent present, 1276 'Molecular 77: SINEs and LINEs, Osterholz et al. 2009, Ateles4' /  absent present, 1277 'Molecular 78: SINEs and LINEs, Osterholz et al. 2009, Ateles5' /  absent present, 1278 'Molecular 79: SINEs and LINEs, Osterholz et al. 2009, Lagothrix1' /  absent present, 1279 'Molecular 80: SINEs and LINEs, Osterholz et al. 2009, Aotus1' /  absent present, 1280 'Molecular 81: SINEs and LINEs, Osterholz et al. 2009, Aotus2' /  absent present, 1281 'Molecular 82: SINEs and LINEs, Osterholz et al. 2009, Aotus3' /  absent present, 1282 'Molecular 83: SINEs and LINEs, Osterholz et al. 2009, Aotus4' /  absent present, 1283 'Molecular 84: SINEs and LINEs, Osterholz et al. 2009, Aotus5' /  absent present, 1284 'Molecular 85: SINEs and LINEs, Osterholz et al. 2009, Aotus6' /  absent present, 1285 'Molecular 86: SINEs and LINEs, Osterholz et al. 2009, Aotus7' /  absent present, 1286 'Molecular 87: SINEs and LINEs, Osterholz et al. 2009, Aotus8' /  absent present, 1287 'Molecular 88: SINEs and LINEs, Osterholz et al. 2009, Cebus1' /  absent present, 1288 'Molecular 89: SINEs and LINEs, Osterholz et al. 2009, Cebus2' /  absent present, 1289 'Molecular 90: SINEs and LINEs, Osterholz et al. 2009, Saimiri1' /  absent present, 1290 'Molecular 91: SINEs and LINEs, Osterholz et al. 2009, Saimiri2' /  absent present, 1291 'Molecular 92: SINEs and LINEs, Osterholz et al. 2009, Saimiri3' /  absent present, 1292 'Molecular 93: SINEs and LINEs, Osterholz et al. 2009, Saimiri4' /  absent present, 1293 'Molecular 94: SINEs and LINEs, Osterholz et al. 2009, Saimiri5' /  absent present, 1294 'Molecular 95: SINEs and LINEs, Osterholz et al. 2009, Saimiri6' /  absent present, 1295 'Molecular 96: SINEs and LINEs, Osterholz et al. 2009, Saimiri7' /  absent present, 1296 'Molecular 97: SINEs and LINEs, Osterholz et al. 2009, Saimiri8' /  absent present, 1297 'Molecular 98: SINEs and LINEs, Osterholz et al. 2009, Saimiri9' /  absent present, 1298 'Molecular 99: SINEs and LINEs, Osterholz et al. 2009, Saimiri10' /  absent present, 1299 'Molecular 100: SINEs and LINEs, Osterholz et al. 2009, Saimiri11' /  absent present, 1300 'Molecular 101: SINEs and LINEs, Osterholz et al. 2009, Saimiri12' /  absent present, 1301 'Molecular 102: SINEs and LINEs, Osterholz et al. 2009, Saimiri13' /  absent present, 1302 'Molecular 103: SINEs and LINEs, Osterholz et al. 2009, Saimiri14' /  absent present, 1303 'Molecular 104: SINEs and LINEs, Osterholz et al. 2009, Saimiri15' /  absent present, 1304 'Molecular 105: SINEs and LINEs, Osterholz et al. 2009, Saimiri16' /  absent present, 1305 'Molecular 106: SINEs and LINEs, Osterholz et al. 2009, Saimiri17' /  absent present, 1306 'Molecular 107: SINEs and LINEs, Osterholz et al. 2009, Saimiri18' /  absent present, 1307 'Molecular 108: SINEs and LINEs, Osterholz et al. 2009, Saimiri19' /  absent present, 1308 'Molecular 109: SINEs and LINEs, Osterholz et al. 2009, Saimiri20' /  absent present, 1309 'Molecular 110: SINEs and LINEs, Osterholz et al. 2009, Saimiri21' /  absent present, 1310 'Molecular 111: SINEs and LINEs, Osterholz et al. 2009, Saimiri22' /  absent present, 1311 'Molecular 112: SINEs and LINEs, Osterholz et al. 2009, Saimiri23' /  absent present, 1312 'Molecular 113: SINEs and LINEs, Osterholz et al. 2009, Callithrix1' /  absent present, 1313 'Molecular 114: SINEs and LINEs, Osterholz et al. 2009, Callithrix2' /  absent present, 1314 'Molecular 115: SINEs and LINEs, Osterholz et al. 2009, Callithrix3' /  absent present, 1315 'Molecular 116: SINEs and LINEs, Osterholz et al. 2009, Callithrix4' /  absent present, 1316 'Molecular 117: SINEs and LINEs, Ray et al. 2005, AAlu1A_B4' /  absent present, 1317 'Molecular 118: SINEs and LINEs, Ray et al. 2005, AAlu1A_B6_major' /  absent present, 1318 'Molecular 119: SINEs and LINEs, Ray et al. 2005, AAlu1A_B6_minor' /  absent present, 1319 'Molecular 120: SINEs and LINEs, Ray et al. 2005, AAlu1B_A4_2' /  absent present, 1320 'Molecular 121: SINEs and LINEs, Ray et al. 2005, AAlu1B_F3' /  absent present, 1321 'Molecular 122: SINEs and LINEs, Ray et al. 2005, AAlu1B_H5' /  absent present, 1322 'Molecular 123: SINEs and LINEs, Ray et al. 2005, AC146661_1' /  absent present, 1323 'Molecular 124: SINEs and LINEs, Ray et al. 2005, AC146661_3_1' /  absent present, 1324 'Molecular 125: SINEs and LINEs, Ray et al. 2005, AC146661_8_1' /  absent present, 1325 'Molecular 126: SINEs and LINEs, Ray et al. 2005, AC146661_8_2' /  absent present, 1326 'Molecular 127: SINEs and LINEs, Ray et al. 2005, AC146661_8_3' /  absent present, 1327 'Molecular 128: SINEs and LINEs, Ray et al. 2005, AC146661_9_1' /  absent present, 1328 'Molecular 129: SINEs and LINEs, Ray et al. 2005, AC146662_10_1' /  absent present, 1329 'Molecular 130: SINEs and LINEs, Ray et al. 2005, AC146662_8_1' /  absent present, 1330 'Molecular 131: SINEs and LINEs, Ray et al. 2005, AC146674_1_4' /  absent present, 1331 'Molecular 132: SINEs and LINEs, Ray et al. 2005, AC146674_3_1' /  absent present, 1332 'Molecular 133: SINEs and LINEs, Ray et al. 2005, AC146674_7_Alu1' /  absent present, 1333 'Molecular 134: SINEs and LINEs, Ray et al. 2005, AC146675_10_1' /  absent present, 1334 'Molecular 135: SINEs and LINEs, Ray et al. 2005, AC146675_6_1' /  absent present, 1335 'Molecular 136: SINEs and LINEs, Ray et al. 2005, AC146675_7_3' /  absent present, 1336 'Molecular 137: SINEs and LINEs, Ray et al. 2005, AC146675_9_1' /  absent present, 1337 'Molecular 138: SINEs and LINEs, Ray et al. 2005, AC146740_10_Alu1_hAlu NW' /  absent present, 1338 'Molecular 139: SINEs and LINEs, Ray et al. 2005, AC146768_3_2' /  absent present, 1339 'Molecular 140: SINEs and LINEs, Ray et al. 2005, AC146768_6_Alu2_hAlu_NWM' /  absent present, 1340 'Molecular 141: SINEs and LINEs, Ray et al. 2005, AC146768_9_Alu2' /  absent present, 1341 'Molecular 142: SINEs and LINEs, Ray et al. 2005, AC146883_1_Alu1' /  absent present, 1342 'Molecular 143: SINEs and LINEs, Ray et al. 2005, AC146883_1_Alu1_Sag' /  absent present, 1343 'Molecular 144: SINEs and LINEs, Ray et al. 2005, AC146883_7_2' /  absent present, 1344 'Molecular 145: SINEs and LINEs, Ray et al. 2005, AC146883_8_Alu2' /  absent present, 1345 'Molecular 146: SINEs and LINEs, Ray et al. 2005, AC146884_2_4' /  absent present, 1346 'Molecular 147: SINEs and LINEs, Ray et al. 2005, AC146884_2_5' /  absent present, 1347 'Molecular 148: SINEs and LINEs, Ray et al. 2005, AC146884_2_Alu3' /  absent present, 1348 'Molecular 149: SINEs and LINEs, Ray et al. 2005, AC146884_3_1' /  absent present, 1349 'Molecular 150: SINEs and LINEs, Ray et al. 2005, AC146884_4_3' /  absent present, 1350 'Molecular 151: SINEs and LINEs, Ray et al. 2005, AC146885_10_2' /  absent present, 1351 'Molecular 152: SINEs and LINEs, Ray et al. 2005, AC146885_2_1' /  absent present, 1352 'Molecular 153: SINEs and LINEs, Ray et al. 2005, AC146885_5_2' /  absent present, 1353 'Molecular 154: SINEs and LINEs, Ray et al. 2005, AC146885_5_3' /  absent present, 1354 'Molecular 155: SINEs and LINEs, Ray et al. 2005, AC146925_2_Alu3' /  absent present, 1355 'Molecular 156: SINEs and LINEs, Ray et al. 2005, AC146925_7_Alu1' /  absent present, 1356 'Molecular 157: SINEs and LINEs, Ray et al. 2005, AC146926_1_Alu2' /  absent present, 1357 'Molecular 158: SINEs and LINEs, Ray et al. 2005, AC146926_2_1' /  absent present, 1358 'Molecular 159: SINEs and LINEs, Ray et al. 2005, AC146926_2_Alu2' /  absent present, 1359 'Molecular 160: SINEs and LINEs, Ray et al. 2005, AC146926_4_Alu1' /  absent present, 1360 'Molecular 161: SINEs and LINEs, Ray et al. 2005, AC146926_4_Alu2' /  absent present, 1361 'Molecular 162: SINEs and LINEs, Ray et al. 2005, AC146926_8_Alu1' /  absent present, 1362 'Molecular 163: SINEs and LINEs, Ray et al. 2005, AC147845_1_14' /  absent present, 1363 'Molecular 164: SINEs and LINEs, Ray et al. 2005, AC147845_1_2' /  absent present, 1364 'Molecular 165: SINEs and LINEs, Ray et al. 2005, AC147845_1_4' /  absent present, 1365 'Molecular 166: SINEs and LINEs, Ray et al. 2005, AC147845_1_8a' /  absent present, 1366 'Molecular 167: SINEs and LINEs, Ray et al. 2005, AC147845_2_13' /  absent present, 1367 'Molecular 168: SINEs and LINEs, Ray et al. 2005, AC147845_2_5' /  absent present, 1368 'Molecular 169: SINEs and LINEs, Ray et al. 2005, AC147932_1_10' /  absent present, 1369 'Molecular 170: SINEs and LINEs, Ray et al. 2005, AC147932_1_14' /  absent present, 1370 'Molecular 171: SINEs and LINEs, Ray et al. 2005, AC147932_1_3' /  absent present, 1371 'Molecular 172: SINEs and LINEs, Ray et al. 2005, AC148057_1_1a' /  absent present, 1372 'Molecular 173: SINEs and LINEs, Ray et al. 2005, AC148057_2_9' /  absent present, 1373 'Molecular 174: SINEs and LINEs, Ray et al. 2005, AC148057_2_9bNW' /  absent present, 1374 'Molecular 175: SINEs and LINEs, Ray et al. 2005, AC148058_1_10a' /  absent present, 1375 'Molecular 176: SINEs and LINEs, Ray et al. 2005, AC148058_1_6' /  absent present, 1376 'Molecular 177: SINEs and LINEs, Ray et al. 2005, AC148058_2_3' /  absent present, 1377 'Molecular 178: SINEs and LINEs, Ray et al. 2005, AC148059_1_1' /  absent present, 1378 'Molecular 179: SINEs and LINEs, Ray et al. 2005, AC148120_2_1' /  absent present, 1379 'Molecular 180: SINEs and LINEs, Ray et al. 2005, AC148120_2_4' /  absent present, 1380 'Molecular 181: SINEs and LINEs, Ray et al. 2005, AC148136_1_7' /  absent present, 1381 'Molecular 182: SINEs and LINEs, Ray et al. 2005, AC148137_1_1' /  absent present, 1382 'Molecular 183: SINEs and LINEs, Ray et al. 2005, AC148137_1_3a' /  absent present, 1383 'Molecular 184: SINEs and LINEs, Ray et al. 2005, AC148137_1_4' /  absent present, 1384 'Molecular 185: SINEs and LINEs, Ray et al. 2005, AC148137_2_11' /  absent present, 1385 'Molecular 186: SINEs and LINEs, Ray et al. 2005, AC148137_2_11b' /  absent present, 1386 'Molecular 187: SINEs and LINEs, Ray et al. 2005, AC148137_2_3' /  absent present, 1387 'Molecular 188: SINEs and LINEs, Ray et al. 2005, AC148137_2_4' /  absent present, 1388 'Molecular 189: SINEs and LINEs, Ray et al. 2005, AC148137_2_9' /  absent present, 1389 'Molecular 190: SINEs and LINEs, Ray et al. 2005, AC148186_1_1' /  absent present, 1390 'Molecular 191: SINEs and LINEs, Ray et al. 2005, AC148186_1_12' /  absent present, 1391 'Molecular 192: SINEs and LINEs, Ray et al. 2005, AC148186_1_13' /  absent present, 1392 'Molecular 193: SINEs and LINEs, Ray et al. 2005, AC148186_1_14' /  absent present, 1393 'Molecular 194: SINEs and LINEs, Ray et al. 2005, AC148186_1_3' /  absent present, 1394 'Molecular 195: SINEs and LINEs, Ray et al. 2005, AC148186_1_4b' /  absent present, 1395 'Molecular 196: SINEs and LINEs, Ray et al. 2005, AC148186_1_5' /  absent present, 1396 'Molecular 197: SINEs and LINEs, Ray et al. 2005, AC148186_2_1' /  absent present, 1397 'Molecular 198: SINEs and LINEs, Ray et al. 2005, AC148186_2_5' /  absent present, 1398 'Molecular 199: SINEs and LINEs, Ray et al. 2005, AC148186_2_6' /  absent present, 1399 'Molecular 200: SINEs and LINEs, Ray et al. 2005, AC148187_1_10' /  absent present, 1400 'Molecular 201: SINEs and LINEs, Ray et al. 2005, AC148187_2_1' /  absent present, 1401 'Molecular 202: SINEs and LINEs, Ray et al. 2005, AC148188_1_5' /  absent present, 1402 'Molecular 203: SINEs and LINEs, Ray et al. 2005, AC148203_2_2' /  absent present, 1403 'Molecular 204: SINEs and LINEs, Ray et al. 2005, AC148203_2_3' /  absent present, 1404 'Molecular 205: SINEs and LINEs, Ray et al. 2005, AC148204_1_4' /  absent present, 1405 'Molecular 206: SINEs and LINEs, Ray et al. 2005, AC148205_1_4' /  absent present, 1406 'Molecular 207: SINEs and LINEs, Ray et al. 2005, AC148205_1_7' /  absent present, 1407 'Molecular 208: SINEs and LINEs, Ray et al. 2005, AC148205_2_4' /  absent present, 1408 'Molecular 209: SINEs and LINEs, Ray et al. 2005, AC148206_1_1b NWM insert' /  absent present, 1409 'Molecular 210: SINEs and LINEs, Ray et al. 2005, AC148206_2_1' /  absent present, 1410 'Molecular 211: SINEs and LINEs, Ray et al. 2005, AC148207_2_1' /  absent present, 1411 'Molecular 212: SINEs and LINEs, Ray et al. 2005, AC148246_1_1' /  absent present, 1412 'Molecular 213: SINEs and LINEs, Ray et al. 2005, AC148246_1_3' /  absent present, 1413 'Molecular 214: SINEs and LINEs, Ray et al. 2005, AC148246_2_10' /  absent present, 1414 'Molecular 215: SINEs and LINEs, Ray et al. 2005, AC148246_2_11' /  absent present, 1415 'Molecular 216: SINEs and LINEs, Ray et al. 2005, Alou_Alu1D_27' /  absent present, 1416 'Molecular 217: SINEs and LINEs, Ray et al. 2005, Alou_Alu1D_4' /  absent present, 1417 'Molecular 218: SINEs and LINEs, Ray et al. 2005, Alou_Alu1D_46' /  absent present, 1418 'Molecular 219: SINEs and LINEs, Ray et al. 2005, Alou_Alu1D_i2C_54' /  absent present, 1419 'Molecular 220: SINEs and LINEs, Ray et al. 2005, Aotus _Alu1D_2D_123' /  absent present, 1420 'Molecular 221: SINEs and LINEs, Ray et al. 2005, Aotus_1D_2D_108' /  absent present, 1421 'Molecular 222: SINEs and LINEs, Ray et al. 2005, Aotus_Alu1D_13' /  absent present, 1422 'Molecular 223: SINEs and LINEs, Ray et al. 2005, Aotus_Alu1D_20' /  absent present, 1423 'Molecular 224: SINEs and LINEs, Ray et al. 2005, Aotus_Alu1D_2E_10' /  absent present, 1424 'Molecular 225: SINEs and LINEs, Ray et al. 2005, Aotus_Alu1D_3' /  absent present, 1425 'Molecular 226: SINEs and LINEs, Ray et al. 2005, Aotus_Alu1D_F9' /  absent present, 1426 'Molecular 227: SINEs and LINEs, Ray et al. 2005, Aotus_B02' /  absent present, 1427 'Molecular 228: SINEs and LINEs, Ray et al. 2005, Aotus_G03_2' /  absent present, 1428 'Molecular 229: SINEs and LINEs, Ray et al. 2005, Atel_Alu1D_154' /  absent present, 1429 'Molecular 230: SINEs and LINEs, Ray et al. 2005, Atel_Alu1D_159' /  absent present, 1430 'Molecular 231: SINEs and LINEs, Ray et al. 2005, Atel_Alu1D_24' /  absent present, 1431 'Molecular 232: SINEs and LINEs, Ray et al. 2005, Atel_Alu1D_31' /  absent present, 1432 'Molecular 233: SINEs and LINEs, Ray et al. 2005, Atel_Alu1D_32' /  absent present, 1433 'Molecular 234: SINEs and LINEs, Ray et al. 2005, Atel_Alu1D_35' /  absent present, 1434 'Molecular 235: SINEs and LINEs, Ray et al. 2005, Atel_Alu1D_36' /  absent present, 1435 'Molecular 236: SINEs and LINEs, Ray et al. 2005, Atel_Alu1D_37' /  absent present, 1436 'Molecular 237: SINEs and LINEs, Ray et al. 2005, Atel_Alu1D_47' /  absent present, 1437 'Molecular 238: SINEs and LINEs, Ray et al. 2005, Atel_Alu1D_9' /  absent present, 1438 'Molecular 239: SINEs and LINEs, Ray et al. 2005, Atel_Alu1D_i2B_11A' /  absent present, 1439 'Molecular 240: SINEs and LINEs, Ray et al. 2005, Atel_Alu1D_i2B_8' /  absent present, 1440 'Molecular 241: SINEs and LINEs, Ray et al. 2005, Atel_AluR1_A2_2' /  absent present, 1441 'Molecular 242: SINEs and LINEs, Ray et al. 2005, Atel_F08' /  absent present, 1442 'Molecular 243: SINEs and LINEs, Ray et al. 2005, Lago_Alu1D_13' /  absent present, 1443 'Molecular 244: SINEs and LINEs, Ray et al. 2005, Lago_Alu1D_15' /  absent present, 1444 'Molecular 245: SINEs and LINEs, Ray et al. 2005, Lago_Alu1D_159' /  absent present, 1445 'Molecular 246: SINEs and LINEs, Ray et al. 2005, Lago_Alu1D_17a' /  absent present, 1446 'Molecular 247: SINEs and LINEs, Ray et al. 2005, Lago_Alu1D_17b' /  absent present, 1447 'Molecular 248: SINEs and LINEs, Ray et al. 2005, Lago_Alu1D_2' /  absent present, 1448 'Molecular 249: SINEs and LINEs, Ray et al. 2005, Lago_Alu1D_28' /  absent present, 1449 'Molecular 250: SINEs and LINEs, Ray et al. 2005, Lago_Alu1D_9' /  absent present, 1450 'Molecular 251: SINEs and LINEs, Ray et al. 2005, Lago_Alu1D_96' /  absent present, 1451 'Molecular 252: SINEs and LINEs, Ray et al. 2005, Lago_Alu1D_i2C_1' /  absent present, 1452 'Molecular 253: SINEs and LINEs, Ray et al. 2005, Lago_Alu1D_i2C_148' /  absent present, 1453 'Molecular 254: SINEs and LINEs, Ray et al. 2005, Lago_Alu1D_i2C_154' /  absent present, 1454 'Molecular 255: SINEs and LINEs, Ray et al. 2005, Lago_Alu1D_i2C_156' /  absent present, 1455 'Molecular 256: SINEs and LINEs, Ray et al. 2005, Lago_H05a' /  absent present, 1456 'Molecular 257: SINEs and LINEs, Ray et al. 2005, Lago_H05b' /  absent present, 1457 'Molecular 258: SINEs and LINEs, Ray et al. 2005, Marm_1D_13' /  absent present, 1458 'Molecular 259: SINEs and LINEs, Ray et al. 2005, Marm_Alu1D_17' /  absent present, 1459 'Molecular 260: SINEs and LINEs, Ray et al. 2005, Marm_Alu1D_2D_10' /  absent present, 1460 'Molecular 261: SINEs and LINEs, Ray et al. 2005, Marm_Alu1D_2D_26' /  absent present, 1461 'Molecular 262: SINEs and LINEs, Ray et al. 2005, Marm_Alu1D_i2C_31' /  absent present, 1462 'Molecular 263: SINEs and LINEs, Ray et al. 2005, Pith_Alu1D_24' /  absent present, 1463 'Molecular 264: SINEs and LINEs, Ray et al. 2005, Pith_Alu1D_26' /  absent present, 1464 'Molecular 265: SINEs and LINEs, Ray et al. 2005, Pith_Alu1D_27' /  absent present, 1465 'Molecular 266: SINEs and LINEs, Ray et al. 2005, Pith_Alu1D_29' /  absent present, 1466 'Molecular 267: SINEs and LINEs, Ray et al. 2005, Pith_Alu1D_i2C_30' /  absent present, 1467 'Molecular 268: SINEs and LINEs, Ray et al. 2005, SA10' /  absent present, 1468 'Molecular 269: SINEs and LINEs, Ray et al. 2005, Sag_Alu1D_132a' /  absent present, 1469 'Molecular 270: SINEs and LINEs, Ray et al. 2005, Sag_Alu1D_132b' /  absent present, 1470 'Molecular 271: SINEs and LINEs, Ray et al. 2005, Sag_Alu1D_132d' /  absent present, 1471 'Molecular 272: SINEs and LINEs, Ray et al. 2005, Sag_Alu1D_29' /  absent present, 1472 'Molecular 273: SINEs and LINEs, Ray et al. 2005, Sag_Alu1D_32' /  absent present, 1473 'Molecular 274: SINEs and LINEs, Ray et al. 2005, Sag_Alu1D_39' /  absent present, 1474 'Molecular 275: SINEs and LINEs, Ray et al. 2005, Sag_Alu1D_6' /  absent present, 1475 'Molecular 276: SINEs and LINEs, Ray et al. 2005, Saim_1D_34' /  absent present, 1476 'Molecular 277: SINEs and LINEs, Ray et al. 2005, Saim_1D_F1_16' /  absent present, 1477 'Molecular 278: SINEs and LINEs, Ray et al. 2005, Saim_1D_F1_21' /  absent present, 1478 'Molecular 279: SINEs and LINEs, Ray et al. 2005, Saim_1D_F2_15' /  absent present, 1479 'Molecular 280: SINEs and LINEs, Ray et al. 2005, Saim_1D_F2_6' /  absent present, 1480 'Molecular 281: SINEs and LINEs, Ray et al. 2005, Saim_1D_F3_6' /  absent present, 1481 'Molecular 282: SINEs and LINEs, Ray et al. 2005, Saim_Alu1D_17' /  absent present, 1482 'Molecular 283: SINEs and LINEs, Ray et al. 2005, Saim_Alu1D_8' /  absent present, 1483 'Molecular 284: SINEs and LINEs, Ray et al. 2005, Saki_1D_35' /  absent present, 1484 'Molecular 285: SINEs and LINEs, Ray et al. 2005, Saki_1D_44' /  absent present, 1485 'Molecular 286: SINEs and LINEs, Ray et al. 2005, Saki_1D_46a' /  absent present, 1486 'Molecular 287: SINEs and LINEs, Ray et al. 2005, Saki_1D_46b' /  absent present, 1487 'Molecular 288: SINEs and LINEs, Ray et al. 2005, Saki_1D_53' /  absent present, 1488 'Molecular 289: SINEs and LINEs, Ray et al. 2005, SAlu1_21' /  absent present, 1489 'Molecular 290: SINEs and LINEs, Ray et al. 2005, SAlu1_C3' /  absent present, 1490 'Molecular 291: SINEs and LINEs, Ray et al. 2005, SAlu1_D6' /  absent present, 1491 'Molecular 292: SINEs and LINEs, Ray et al. 2005, SAlu2A_D03' /  absent present, 1492 'Molecular 293: SINEs and LINEs, Ray et al. 2005, SF7' /  absent present, 1493 'Molecular 294: SINEs and LINEs, Ray et al. 2005, Titi_1D_82' /  absent present, 1494 'Molecular 295: SINEs and LINEs, Ray et al. 2005, Titi_1D_84' /  absent present, 1495 'Molecular 296: SINEs and LINEs, Ray et al. 2005, Titi_1D_F1_5' /  absent present, 1496 'Molecular 297: SINEs and LINEs, Ray et al. 2005, Titi_1D_F2_39' /  absent present, 1497 'Molecular 298: SINEs and LINEs, Ray et al. 2005, Titi_Alu1D_2D_13' /  absent present, 1498 'Molecular 299: SINEs and LINEs, Ray et al. 2005, Titi_Alu1D_30' /  absent present, 1499 'Molecular 300: SINEs and LINEs, Ray et al. 2005, Titi_Alu1D_58' /  absent present, 1500 'Molecular 301: SINEs and LINEs, Roos et al. 2004, AMM1' /  absent present, 1501 'Molecular 302: SINEs and LINEs, Roos et al. 2004, AMM2' /  absent present, 1502 'Molecular 303: SINEs and LINEs, Roos et al. 2004, CAMM1' /  absent present, 1503 'Molecular 304: SINEs and LINEs, Roos et al. 2004, CAMM2' /  absent present, 1504 'Molecular 305: SINEs and LINEs, Roos et al. 2004, Che1' /  absent present, 1505 'Molecular 306: SINEs and LINEs, Roos et al. 2004, Gal1' /  absent present, 1506 'Molecular 307: SINEs and LINEs, Roos et al. 2004, Gal2' /  absent present, 1507 'Molecular 308: SINEs and LINEs, Roos et al. 2004, Gal3' /  absent present, 1508 'Molecular 309: SINEs and LINEs, Roos et al. 2004, Gal4' /  absent present, 1509 'Molecular 310: SINEs and LINEs, Roos et al. 2004, Gal5' /  absent present, 1510 'Molecular 311: SINEs and LINEs, Roos et al. 2004, HL1' /  absent present, 1511 'Molecular 312: SINEs and LINEs, Roos et al. 2004, HL2' /  absent present, 1512 'Molecular 313: SINEs and LINEs, Roos et al. 2004, HL3' /  absent present, 1513 'Molecular 314: SINEs and LINEs, Roos et al. 2004, HLE1' /  absent present, 1514 'Molecular 315: SINEs and LINEs, Roos et al. 2004, Ind1' /  absent present, 1515 'Molecular 316: SINEs and LINEs, Roos et al. 2004, Ind2' /  absent present, 1516 'Molecular 317: SINEs and LINEs, Roos et al. 2004, Ind3a' /  absent present, 1517 'Molecular 318: SINEs and LINEs, Roos et al. 2004, Ind3b' /  absent present, 1518 'Molecular 319: SINEs and LINEs, Roos et al. 2004, Lem1' /  absent present, 1519 'Molecular 320: SINEs and LINEs, Roos et al. 2004, Lem2' /  absent present, 1520 'Molecular 321: SINEs and LINEs, Roos et al. 2004, Lem3' /  absent present, 1521 'Molecular 322: SINEs and LINEs, Roos et al. 2004, Lem4' /  absent present, 1522 'Molecular 323: SINEs and LINEs, Roos et al. 2004, LI1' /  absent present, 1523 'Molecular 324: SINEs and LINEs, Roos et al. 2004, LN1a' /  absent present, 1524 'Molecular 325: SINEs and LINEs, Roos et al. 2004, LN1b' /  absent present, 1525 'Molecular 326: SINEs and LINEs, Roos et al. 2004, LN1c' /  absent present, 1526 'Molecular 327: SINEs and LINEs, Roos et al. 2004, LN2a' /  absent present, 1527 'Molecular 328: SINEs and LINEs, Roos et al. 2004, LN2b' /  absent present, 1528 'Molecular 329: SINEs and LINEs, Roos et al. 2004, LN2c' /  absent present, 1529 'Molecular 330: SINEs and LINEs, Roos et al. 2004, LN3' /  absent present, 1530 'Molecular 331: SINEs and LINEs, Roos et al. 2004, LN4a' /  absent present, 1531 'Molecular 332: SINEs and LINEs, Roos et al. 2004, LN4b' /  absent present, 1532 'Molecular 333: SINEs and LINEs, Roos et al. 2004, LoF1' /  absent present, 1533 'Molecular 334: SINEs and LINEs, Roos et al. 2004, LoF2' /  absent present, 1534 'Molecular 335: SINEs and LINEs, Roos et al. 2004, LoF3a' /  absent present, 1535 'Molecular 336: SINEs and LINEs, Roos et al. 2004, LoF3b' /  absent present, 1536 'Molecular 337: SINEs and LINEs, Roos et al. 2004, Lor1' /  absent present, 1537 'Molecular 338: SINEs and LINEs, Roos et al. 2004, Lor2a' /  absent present, 1538 'Molecular 339: SINEs and LINEs, Roos et al. 2004, Lor2b' /  absent present, 1539 'Molecular 340: SINEs and LINEs, Roos et al. 2004, Lor3a' /  absent present, 1540 'Molecular 341: SINEs and LINEs, Roos et al. 2004, Lor3b' /  absent present, 1541 'Molecular 342: SINEs and LINEs, Roos et al. 2004, Mad1a' /  absent present, 1542 'Molecular 343: SINEs and LINEs, Roos et al. 2004, Mad1b' /  absent present, 1543 'Molecular 344: SINEs and LINEs, Roos et al. 2004, Mad2' /  absent present, 1544 'Molecular 345: SINEs and LINEs, Roos et al. 2004, Mad3a' /  absent present, 1545 'Molecular 346: SINEs and LINEs, Roos et al. 2004, Mad3b' /  absent present, 1546 'Molecular 347: SINEs and LINEs, Roos et al. 2004, Mad3c' /  absent present, 1547 'Molecular 348: SINEs and LINEs, Roos et al. 2004, Mad3d' /  absent present, 1548 'Molecular 349: SINEs and LINEs, Roos et al. 2004, Mad3e' /  absent present, 1549 'Molecular 350: SINEs and LINEs, Roos et al. 2004, MM1' /  absent present, 1550 'Molecular 351: SINEs and LINEs, Roos et al. 2004, MM2a' /  absent present, 1551 'Molecular 352: SINEs and LINEs, Roos et al. 2004, MM2b' /  absent present, 1552 'Molecular 353: SINEs and LINEs, Roos et al. 2004, PA1' /  absent present, 1553 'Molecular 354: SINEs and LINEs, Roos et al. 2004, PA2a' /  absent present, 1554 'Molecular 355: SINEs and LINEs, Roos et al. 2004, PA2b' /  absent present, 1555 'Molecular 356: SINEs and LINEs, Roos et al. 2004, PA2c' /  absent present, 1556 'Molecular 357: SINEs and LINEs, Roos et al. 2004, Str1a' /  absent present, 1557 'Molecular 358: SINEs and LINEs, Roos et al. 2004, Str1b' /  absent present, 1558 'Molecular 359: SINEs and LINEs, Roos et al. 2004, Str1c' /  absent present, 1559 'Molecular 360: SINEs and LINEs, Roos et al. 2004, Str2' /  absent present, 1560 'Molecular 361: SINEs and LINEs, Roos et al. 2004, Str3' /  absent present, 1561 'Molecular 362: SINEs and LINEs, Xing et al. 2005, Vervet_2' /  absent present, 1562 'Molecular 363: SINEs and LINEs, Xing et al. 2005, Vervet_3' /  absent present, 1563 'Molecular 364: SINEs and LINEs, Xing et al. 2005, Vervet_4' /  absent present, 1564 'Molecular 365: SINEs and LINEs, Xing et al. 2005, Vervet_5' /  absent present, 1565 'Molecular 366: SINEs and LINEs, Xing et al. 2005, Vervet_12' /  absent present, 1566 'Molecular 367: SINEs and LINEs, Xing et al. 2005, Vervet_13' /  absent present, 1567 'Molecular 368: SINEs and LINEs, Xing et al. 2005, Vervet_16' /  absent present, 1568 'Molecular 369: SINEs and LINEs, Xing et al. 2005, Vervet_18Re' /  absent present, 1569 'Molecular 370: SINEs and LINEs, Xing et al. 2005, Vervet_19Re' /  absent present, 1570 'Molecular 371: SINEs and LINEs, Xing et al. 2005, Vervet_21Re' /  absent present, 1571 'Molecular 372: SINEs and LINEs, Xing et al. 2005, Vervet_22Re' /  absent present, 1572 'Molecular 373: SINEs and LINEs, Xing et al. 2005, Vervet_29Re' /  absent present, 1573 'Molecular 374: SINEs and LINEs, Xing et al. 2005, Vervet_30Re' /  absent present, 1574 'Molecular 375: SINEs and LINEs, Xing et al. 2005, Vervet_36Re' /  absent present, 1575 'Molecular 376: SINEs and LINEs, Xing et al. 2005, Vervet_37Re' /  absent present, 1576 'Molecular 377: SINEs and LINEs, Xing et al. 2005, Vervet_39Re' /  absent present, 1577 'Molecular 378: SINEs and LINEs, Xing et al. 2005, Vervet_40Re' /  absent present, 1578 'Molecular 379: SINEs and LINEs, Xing et al. 2005, Vervet_41' /  absent present, 1579 'Molecular 380: SINEs and LINEs, Xing et al. 2005, Vervet_42Re' /  absent present, 1580 'Molecular 381: SINEs and LINEs, Xing et al. 2005, Vervet_44' /  absent present, 1581 'Molecular 382: SINEs and LINEs, Xing et al. 2005, Vervet_45' /  absent present, 1582 'Molecular 383: SINEs and LINEs, Xing et al. 2005, Vervet_46Re' /  absent present, 1583 'Molecular 384: SINEs and LINEs, Xing et al. 2005, Vervet_9' /  absent present, 1584 'Molecular 385: SINEs and LINEs, Xing et al. 2005, Vervet_11' /  absent present, 1585 'Molecular 386: SINEs and LINEs, Xing et al. 2005, PapioYa6JX16' /  absent present, 1586 'Molecular 387: SINEs and LINEs, Xing et al. 2005, PapioYa6JX21' /  absent present, 1587 'Molecular 388: SINEs and LINEs, Xing et al. 2005, PapioYa6JX26' /  absent present, 1588 'Molecular 389: SINEs and LINEs, Xing et al. 2005, PapioYa6JX41' /  absent present, 1589 'Molecular 390: SINEs and LINEs, Xing et al. 2005, PapioYJX10' /  absent present, 1590 'Molecular 391: SINEs and LINEs, Xing et al. 2005, PapioYJX121' /  absent present, 1591 'Molecular 392: SINEs and LINEs, Xing et al. 2005, PapioYJX17' /  absent present, 1592 'Molecular 393: SINEs and LINEs, Xing et al. 2005, PapioYJX174' /  absent present, 1593 'Molecular 394: SINEs and LINEs, Xing et al. 2005, PapioYJX186' /  absent present, 1594 'Molecular 395: SINEs and LINEs, Xing et al. 2005, PapioYJX201' /  absent present, 1595 'Molecular 396: SINEs and LINEs, Xing et al. 2005, PapioYJX202' /  absent present, 1596 'Molecular 397: SINEs and LINEs, Xing et al. 2005, PapioYJX203' /  absent present, 1597 'Molecular 398: SINEs and LINEs, Xing et al. 2005, PapioYJX204' /  absent present, 1598 'Molecular 399: SINEs and LINEs, Xing et al. 2005, PapioYJX36' /  absent present, 1599 'Molecular 400: SINEs and LINEs, Xing et al. 2005, PapioYJX53' /  absent present, 1600 'Molecular 401: SINEs and LINEs, Xing et al. 2005, PapioYJX80' /  absent present, 1601 'Molecular 402: SINEs and LINEs, Xing et al. 2005, PapioYJX90' /  absent present, 1602 'Molecular 403: SINEs and LINEs, Xing et al. 2005, YdJXB13' /  absent present, 1603 'Molecular 404: SINEs and LINEs, Xing et al. 2005, YdJXB17' /  absent present, 1604 'Molecular 405: SINEs and LINEs, Xing et al. 2005, YdJXB29' /  absent present, 1605 'Molecular 406: SINEs and LINEs, Xing et al. 2005, YdJXB32' /  absent present, 1606 'Molecular 407: SINEs and LINEs, Xing et al. 2005, YdJXB53' /  absent present, 1607 'Molecular 408: SINEs and LINEs, Xing et al. 2005, YdJXB57' /  absent present, 1608 'Molecular 409: SINEs and LINEs, Xing et al. 2005, YdJXB74' /  absent present, 1609 'Molecular 410: SINEs and LINEs, Xing et al. 2005, YdJXB8' /  absent present, 1610 'Molecular 411: SINEs and LINEs, Xing et al. 2005, YdJXB9a' /  absent present, 1611 'Molecular 412: SINEs and LINEs, Xing et al. 2005, YdJXB23' /  absent present, 1612 'Molecular 413: SINEs and LINEs, Xing et al. 2005, PapioYJX95_out' /  absent present, 1613 'Molecular 414: SINEs and LINEs, Xing et al. 2005, PapioYJX101a' /  absent present, 1614 'Molecular 415: SINEs and LINEs, Xing et al. 2005, PapioYJX101b' /  absent present, 1615 'Molecular 416: SINEs and LINEs, Xing et al. 2005, PapioYdJX82a' /  absent present, 1616 'Molecular 417: SINEs and LINEs, Xing et al. 2005, PapioYdJX82b' /  absent present, 1617 'Molecular 418: SINEs and LINEs, Xing et al. 2005, PapioYJX196a' /  absent present, 1618 'Molecular 419: SINEs and LINEs, Xing et al. 2005, PapioYJX196b' /  absent present, 1619 'Molecular 420: SINEs and LINEs, Xing et al. 2005, PapioYa6JX12' /  absent present, 1620 'Molecular 421: SINEs and LINEs, Xing et al. 2005, PapioDB_6' /  absent present, 1621 'Molecular 422: SINEs and LINEs, Xing et al. 2005, PapioDB_16' /  absent present, 1622 'Molecular 423: SINEs and LINEs, Xing et al. 2005, PapioDB4' /  absent present, 1623 'Molecular 424: SINEs and LINEs, Xing et al. 2005, PapioDB24' /  absent present, 1624 'Molecular 425: SINEs and LINEs, Xing et al. 2005, PapioDB38' /  absent present, 1625 'Molecular 426: SINEs and LINEs, Xing et al. 2005, PY316JX1' /  absent present, 1626 'Molecular 427: SINEs and LINEs, Xing et al. 2005, PY88JX2' /  absent present, 1627 'Molecular 428: SINEs and LINEs, Xing et al. 2005, PY417JX2' /  absent present, 1628 'Molecular 429: SINEs and LINEs, Xing et al. 2005, PY1745JX2' /  absent present, 1629 'Molecular 430: SINEs and LINEs, Xing et al. 2005, PY575JX1' /  absent present, 1630 'Molecular 431: SINEs and LINEs, Xing et al. 2005, PY1043JX3' /  absent present, 1631 'Molecular 432: SINEs and LINEs, Xing et al. 2005, PYJX4_11' /  absent present, 1632 'Molecular 433: SINEs and LINEs, Xing et al. 2005, GB_Yd_1' /  absent present, 1633 'Molecular 434: SINEs and LINEs, Xing et al. 2005, GB_Yd_3' /  absent present, 1634 'Molecular 435: SINEs and LINEs, Xing et al. 2005, GB_Yd_10' /  absent present, 1635 'Molecular 436: SINEs and LINEs, Xing et al. 2005, GB_Yd_29' /  absent present, 1636 'Molecular 437: SINEs and LINEs, Xing et al. 2005, GB_Yd_30' /  absent present, 1637 'Molecular 438: SINEs and LINEs, Xing et al. 2005, GB_Yd_41' /  absent present, 1638 'Molecular 439: SINEs and LINEs, Xing et al. 2005, GB_Yd_9a' /  absent present, 1639 'Molecular 440: SINEs and LINEs, Xing et al. 2005, GB_Yd_9b' /  absent present, 1640 'Molecular 441: SINEs and LINEs, Xing et al. 2005, GB_Yd_31' /  absent present, 1641 'Molecular 442: SINEs and LINEs, Xing et al. 2005, GB_Yd_32' /  absent present, 1642 'Molecular 443: SINEs and LINEs, Xing et al. 2005, GB_Yd_49' /  absent present, 1643 'Molecular 444: SINEs and LINEs, Xing et al. 2005, GB_Yd_33' /  absent present, 1644 'Molecular 445: SINEs and LINEs, Xing et al. 2005, GB_Yd_13' /  absent present, 1645 'Molecular 446: SINEs and LINEs, Xing et al. 2005, AC124039_6_1' /  absent present, 1646 'Molecular 447: SINEs and LINEs, Xing et al. 2005, AC130184_3_1' /  absent present, 1647 'Molecular 448: SINEs and LINEs, Xing et al. 2005, AC130184_7_1' /  absent present, 1648 'Molecular 449: SINEs and LINEs, Xing et al. 2005, AC130184_8_2' /  absent present, 1649 'Molecular 450: SINEs and LINEs, Xing et al. 2005, AC123963_5_1' /  absent present, 1650 'Molecular 451: SINEs and LINEs, Xing et al. 2005, AC123963_7_1' /  absent present, 1651 'Molecular 452: SINEs and LINEs, Xing et al. 2005, AC123963_7_2a' /  absent present, 1652 'Molecular 453: SINEs and LINEs, Xing et al. 2005, AC123963_7_2b' /  absent present, 1653 'Molecular 454: SINEs and LINEs, Xing et al. 2005, Han1_b4' /  absent present, 1654 'Molecular 455: SINEs and LINEs, Xing et al. 2005, HydJXL1' /  absent present, 1655 'Molecular 456: SINEs and LINEs, Xing et al. 2005, HydJXL15' /  absent present, 1656 'Molecular 457: SINEs and LINEs, Xing et al. 2005, HydJXP14' /  absent present, 1657 'Molecular 458: SINEs and LINEs, Xing et al. 2005, HydJXR11' /  absent present, 1658 'Molecular 459: SINEs and LINEs, Xing et al. 2005, YdJXRh6a' /  absent present, 1659 'Molecular 460: SINEs and LINEs, Xing et al. 2005, YdJXRh6b' /  absent present, 1660 'Molecular 461: SINEs and LINEs, Xing et al. 2005, YdJXRh10' /  absent present, 1661 'Molecular 462: SINEs and LINEs, Xing et al. 2005, YdJXPT8' /  absent present, 1662 'Molecular 463: SINEs and LINEs, Xing et al. 2005, YdJXPT15' /  absent present, 1663 'Molecular 464: SINEs and LINEs, Xing et al. 2005, YdJXPT16' /  absent present, 1664 'Molecular 465: SINEs and LINEs, Xing et al. 2005, YdJXPT17' /  absent present, 1665 'Molecular 466: SINEs and LINEs, Xing et al. 2005, YdJXPT27' /  absent present, 1666 'Molecular 467: SINEs and LINEs, Xing et al. 2005, YdJXRh20' /  absent present, 1667 'Molecular 468: SINEs and LINEs, Xing et al. 2005, YdJXRh4' /  absent present, 1668 'Molecular 469: SINEs and LINEs, Xing et al. 2005, YdJXPT10' /  absent present, 1669 'Molecular 470: SINEs and LINEs, Xing et al. 2005, YdJXPT13' /  absent present, 1670 'Molecular 471: SINEs and LINEs, Xing et al. 2005, PTMacYd2' /  absent present, 1671 'Molecular 472: SINEs and LINEs, Xing et al. 2005, PTMacYd5' /  absent present, 1672 'Molecular 473: SINEs and LINEs, Xing et al. 2005, Agilis_Yd_2' /  absent present, 1673 'Molecular 474: SINEs and LINEs, Xing et al. 2005, Agilis_Yd_3' /  absent present, 1674 'Molecular 475: SINEs and LINEs, Xing et al. 2005, Agilis_Yd_5' /  absent present, 1675 'Molecular 476: SINEs and LINEs, Xing et al. 2005, Agilis_Yd_8' /  absent present, 1676 'Molecular 477: SINEs and LINEs, Xing et al. 2005, Agilis_Yd_40' /  absent present, 1677 'Molecular 478: SINEs and LINEs, Xing et al. 2005, Agilis_Yd_41' /  absent present, 1678 'Molecular 479: SINEs and LINEs, Xing et al. 2005, Agilis_Yd_52' /  absent present, 1679 'Molecular 480: SINEs and LINEs, Xing et al. 2005, Agilis_Yd_66' /  absent present, 1680 'Molecular 481: SINEs and LINEs, Xing et al. 2005, Agilis_Yd_39' /  absent present, 1681 'Molecular 482: SINEs and LINEs, Xing et al. 2005, Agilis_Yd_70' /  absent present, 1682 'Molecular 483: SINEs and LINEs, Xing et al. 2005, Agilis_Yd_77' /  absent present, 1683 'Molecular 484: SINEs and LINEs, Xing et al. 2005, Agilis_Yd_57' /  absent present, 1684 'Molecular 485: SINEs and LINEs, Xing et al. 2005, Agilis_Yd_59' /  absent present, 1685 'Molecular 486: SINEs and LINEs, Xing et al. 2005, Agilis_Yd_73' /  absent present, 1686 'Molecular 487: SINEs and LINEs, Xing et al. 2005, Agilis_Yd_63' /  absent present, 1687 'Molecular 488: SINEs and LINEs, Xing et al. 2005, Agilis_Yd_64' /  absent present, 1688 'Molecular 489: SINEs and LINEs, Xing et al. 2005, Agilis_Yd_68' /  absent present, 1689 'Molecular 490: SINEs and LINEs, Xing et al. 2005, Agilis_Yd_14' /  absent present, 1690 'Molecular 491: SINEs and LINEs, Xing et al. 2005, Agilis_Yd_22' /  absent present, 1691 'Molecular 492: SINEs and LINEs, Xing et al. 2005, Agilis_Yd_24' /  absent present, 1692 'Molecular 493: SINEs and LINEs, Xing et al. 2005, Agilis_Yd_31' /  absent present, 1693 'Molecular 494: SINEs and LINEs, Xing et al. 2005, Agilis_Yd_33' /  absent present, 1694 'Molecular 495: SINEs and LINEs, Xing et al. 2005, Agilis_Yd_85' /  absent present, 1695 'Molecular 496: SINEs and LINEs, Xing et al. 2005, Agilis_Yd_88' /  absent present, 1696 'Molecular 497: SINEs and LINEs, Xing et al. 2005, Agilis_Yd_88b' /  absent present, 1697 'Molecular 498: SINEs and LINEs, Xing et al. 2005, Agilis_Yd_90' /  absent present, 1698 'Molecular 499: SINEs and LINEs, Xing et al. 2005, Agilis_Yd_82' /  absent present, 1699 'Molecular 500: SINEs and LINEs, Xing et al. 2005, Agilis_Yd_100a' /  absent present, 1700 'Molecular 501: SINEs and LINEs, Xing et al. 2005, Agilis_Yd_100b' /  absent present, 1701 'Molecular 502: SINEs and LINEs, Xing et al. 2005, Agilis_Yd_84' /  absent present, 1702 'Molecular 503: SINEs and LINEs, Xing et al. 2005, Agilis_Yd_92' /  absent present, 1703 'Molecular 504: SINEs and LINEs, Xing et al. 2005, Agilis_Yd_94' /  absent present, 1704 'Molecular 505: SINEs and LINEs, Xing et al. 2005, Agilis_Yd_104' /  absent present, 1705 'Molecular 506: SINEs and LINEs, Xing et al. 2005, Agilis_Yd_108' /  absent present, 1706 'Molecular 507: SINEs and LINEs, Xing et al. 2005, Agilis_Yd_117' /  absent present, 1707 'Molecular 508: SINEs and LINEs, Xing et al. 2005, Agilis_Yd_10RE' /  absent present, 1708 'Molecular 509: SINEs and LINEs, Xing et al. 2005, Agilis_Yd_114' /  absent present, 1709 'Molecular 510: SINEs and LINEs, Xing et al. 2005, CA_15' /  absent present, 1710 'Molecular 511: SINEs and LINEs, Xing et al. 2005, CA_20' /  absent present, 1711 'Molecular 512: SINEs and LINEs, Xing et al. 2005, CA_24' /  absent present, 1712 'Molecular 513: SINEs and LINEs, Xing et al. 2005, CA_29' /  absent present, 1713 'Molecular 514: SINEs and LINEs, Xing et al. 2005, CA_b10' /  absent present, 1714 'Molecular 515: SINEs and LINEs, Xing et al. 2005, Agilis_PY2_36' /  absent present, 1715 'Molecular 516: SINEs and LINEs, Xing et al. 2005, Agilis_PY2_51' /  absent present, 1716 'Molecular 517: SINEs and LINEs, Xing et al. 2005, Agilis_PY2_52' /  absent present, 1717 'Molecular 518: SINEs and LINEs, Xing et al. 2005, Agilis_PY2_45' /  absent present, 1718 'Molecular 519: SINEs and LINEs, Xing et al. 2005, Agilis_PY2_43' /  absent present, 1719 'Molecular 520: SINEs and LINEs, Xing et al. 2005, Ye5AH52' /  absent present, 1720 'Molecular 521: SINEs and LINEs, Xing et al. 2005, Ye5AH56' /  absent present, 1721 'Molecular 522: SINEs and LINEs, Xing et al. 2005, Ye5AH68' /  absent present, 1722 'Molecular 523: SINEs and LINEs, Xing et al. 2005, Ye5AH115' /  absent present, 1723 'Molecular 524: SINEs and LINEs, Xing et al. 2005, Ye5AH147' /  absent present, 1724 'Molecular 525: SINEs and LINEs, Xing et al. 2005, Ye5AH148' /  absent present, 1725 'Molecular 526: SINEs and LINEs, Xing et al. 2005, Ye5AH170' /  absent present, 1726 'Molecular 527: SINEs and LINEs, Xing et al. 2005, Ye5AH172' /  absent present, 1727 'Molecular 528: SINEs and LINEs, Xing et al. 2005, Ye5AH134' /  absent present, 1728 'Molecular 529: SINEs and LINEs, Xing et al. 2005, Ye5AH146' /  absent present, 1729 'Molecular 530: SINEs and LINEs, Xing et al. 2005, Ye5AH44' /  absent present, 1730 'Molecular 531: SINEs and LINEs, Xing et al. 2005, Ye5AH153' /  absent present, 1731 'Molecular 532: SINEs and LINEs, Xing et al. 2005, DoucL_PY2_3' /  absent present, 1732 'Molecular 533: SINEs and LINEs, Xing et al. 2005, DoucL_PY2_5' /  absent present, 1733 'Molecular 534: SINEs and LINEs, Xing et al. 2005, DoucL_PY2_9' /  absent present, 1734 'Molecular 535: SINEs and LINEs, Xing et al. 2005, DoucL_PY2_12RE' /  absent present, 1735 'Molecular 536: SINEs and LINEs, Xing et al. 2005, DoucL_PY2_13RE' /  absent present, 1736 'Molecular 537: SINEs and LINEs, Xing et al. 2005, DoucL_PY2_15' /  absent present, 1737 'Molecular 538: SINEs and LINEs, Xing et al. 2005, DoucL_PY2_16' /  absent present, 1738 'Molecular 539: SINEs and LINEs, Xing et al. 2005, DoucL_PY2_17' /  absent present, 1739 'Molecular 540: SINEs and LINEs, Xing et al. 2005, DoucL_PY2_22' /  absent present, 1740 'Molecular 541: SINEs and LINEs, Xing et al. 2005, DoucL_PY2_21a' /  absent present, 1741 'Molecular 542: SINEs and LINEs, Xing et al. 2005, DoucL_PY2_21b' /  absent present, 1742 'Molecular 543: SINEs and LINEs, Xing et al. 2005, DoucL_PY2_24a' /  absent present, 1743 'Molecular 544: SINEs and LINEs, Xing et al. 2005, DoucL_PY2_24b' /  absent present, 1744 'Molecular 545: SINEs and LINEs, Xing et al. 2005, DoucL_Yd_1' /  absent present, 1745 'Molecular 546: SINEs and LINEs, Xing et al. 2005, DoucL_Yd_2RE' /  absent present, 1746 'Molecular 547: SINEs and LINEs, Xing et al. 2005, DoucL_Yd_5RE' /  absent present, 1747 'Molecular 548: SINEs and LINEs, Xing et al. 2005, DoucL_Yd_7Re' /  absent present, 1748 'Molecular 549: SINEs and LINEs, Xing et al. 2005, DoucL_Yd_10' /  absent present, 1749 'Molecular 550: SINEs and LINEs, Xing et al. 2005, DoucL_Yd_11' /  absent present, 1750 'Molecular 551: SINEs and LINEs, Xing et al. 2005, DoucL_Yd_14Re' /  absent present, 1751 'Molecular 552: SINEs and LINEs, Xing et al. 2005, DoucL_Yd_15' /  absent present, 1752 'Molecular 553: SINEs and LINEs, Xing et al. 2005, DoucL_Yd_16' /  absent present, 1753 'Molecular 554: SINEs and LINEs, Xing et al. 2005, DoucL_Yd_18' /  absent present, 1754 'Molecular 555: SINEs and LINEs, Xing et al. 2005, DoucL_Yd_19' /  absent present, 1755 'Molecular 556: SINEs and LINEs, Xing et al. 2005, DoucL_Yd_20' /  absent present, 1756 'Molecular 557: SINEs and LINEs, Xing et al. 2005, DoucL_Yd_21' /  absent present, 1757 'Molecular 558: SINEs and LINEs, Xing et al. 2005, DoucL_Yd_22' /  absent present, 1758 'Molecular 559: SINEs and LINEs, Xing et al. 2005, DoucL_Yd_24' /  absent present, 1759 'Molecular 560: SINEs and LINEs, Xing et al. 2005, DoucL_Yd_26 ' /  absent present, 1760 'Molecular 561: SINEs and LINEs, Xing et al. 2005, DoucL_Yd_27 ' /  absent present, 1761 'Molecular 562: SINEs and LINEs, Xing et al. 2005, DoucL_Yd_28' /  absent present, 1762 'Molecular 563: SINEs and LINEs, Xing et al. 2005, DoucL_Yd_33' /  absent present, 1763 'Molecular 564: SINEs and LINEs, Xing et al. 2005, DoucL_Yd_36' /  absent present, 1764 'Molecular 565: SINEs and LINEs, Xing et al. 2005, DoucL_Yd_37' /  absent present, 1765 'Molecular 566: SINEs and LINEs, Xing et al. 2005, DoucL_Yd_34Re' /  absent present, 1766 'Molecular 567: SINEs and LINEs, Xing et al. 2005, Kirk_Yd_1' /  absent present, 1767 'Molecular 568: SINEs and LINEs, Xing et al. 2005, Kirk_Yd_2Re' /  absent present, 1768 'Molecular 569: SINEs and LINEs, Xing et al. 2005, Kirk_Yd_14' /  absent present, 1769 'Molecular 570: SINEs and LINEs, Xing et al. 2005, Kirk_Yd_27' /  absent present, 1770 'Molecular 571: SINEs and LINEs, Xing et al. 2005, Kirk_Yd_33Re' /  absent present, 1771 'Molecular 572: SINEs and LINEs, Xing et al. 2005, PFL_PY2_2' /  absent present, 1772 'Molecular 573: SINEs and LINEs, Xing et al. 2005, PFL_PY2_7' /  absent present, 1773 'Molecular 574: SINEs and LINEs, Xing et al. 2005, PFL_PY2_9' /  absent present, 1774 'Molecular 575: SINEs and LINEs, Xing et al. 2005, PFL_PY2_14RE' /  absent present, 1775 'Molecular 576: SINEs and LINEs, Xing et al. 2005, PFL_Yd_1' /  absent present, 1776 'Molecular 577: SINEs and LINEs, Xing et al. 2005, PFL_Yd_8' /  absent present, 1777 'Molecular 578: SINEs and LINEs, Xing et al. 2005, PFL_Yd_11' /  absent present, 1778 'Molecular 579: SINEs and LINEs, Xing et al. 2005, PFL_Yd_14' /  absent present, 1779 'Molecular 580: SINEs and LINEs, Xing et al. 2005, PFL_Yd_15' /  absent present, 1780 'Molecular 581: SINEs and LINEs, Xing et al. 2005, PFL_Yd_16' /  absent present, 1781 'Molecular 582: SINEs and LINEs, Xing et al. 2005, SLL_Yd_1' /  absent present, 1782 'Molecular 583: SINEs and LINEs, Xing et al. 2005, SLL_Yd_2' /  absent present, 1783 'Molecular 584: SINEs and LINEs, Xing et al. 2005, SLL_Yd_8' /  absent present, 1784 'Molecular 585: SINEs and LINEs, Xing et al. 2005, SLL_Yd_9' /  absent present, 1785 'Molecular 586: SINEs and LINEs, Xing et al. 2005, Sll_Yd_18' /  absent present, 1786 'Molecular 587: SINEs and LINEs, Xing et al. 2005, Sll_Yd_20' /  absent present, 1787 'Molecular 588: SINEs and LINEs, Xing et al. 2005, Sll_Yd_4a' /  absent present, 1788 'Molecular 589: SINEs and LINEs, Xing et al. 2005, Sll_Yd_4b' /  absent present, 1789 'Molecular 590: SINEs and LINEs, Xing et al. 2005, SLL_PY2_2' /  absent present, 1790 'Molecular 591: SINEs and LINEs, Xing et al. 2005, SLL_PY2_3' /  absent present, 1791 'Molecular 592: SINEs and LINEs, Xing et al. 2005, SLL_PY2_4' /  absent present, 1792 'Molecular 593: SINEs and LINEs, Xing et al. 2005, SLL_PY2_17' /  absent present, 1793 'Molecular 594: SINEs and LINEs, Xing et al. 2005, SLL_PY2_23' /  absent present, 1794 'Molecular 595: SINEs and LINEs, Xing et al. 2005, SLL_PY2_25' /  absent present, 1795 'Molecular 596: SINEs and LINEs, Xing et al. 2005, PFL_PY2_12a' /  absent present, 1796 'Molecular 597: SINEs and LINEs, Xing et al. 2005, PFL_PY2_12b' /  absent present, 1797 'Molecular 598: SINEs and LINEs, Xing et al. 2005, PFL_PY2_29' /  absent present, 1798 'Molecular 599: SINEs and LINEs, Xing et al. 2005, PFL_PY2_30' /  absent present, 1799 'Molecular 600: SINEs and LINEs, Xing et al. 2005, PFL_PY2_34' /  absent present, 1800 'Molecular 601: SINEs and LINEs, Xing et al. 2005, N1' /  absent present, 1801 'Molecular 602: SINEs and LINEs, Xing et al. 2005, N21' /  absent present, 1802 'Molecular 603: SINEs and LINEs, Xing et al. 2005, N11' /  absent present, 1803 'Molecular 604: SINEs and LINEs, Xing et al. 2005, N16' /  absent present, 1804 'Molecular 605: SINEs and LINEs, Xing et al. 2005, N17' /  absent present, 1805 'Molecular 606: SINEs and LINEs, Xing et al. 2005, B5' /  absent present, 1806 'Molecular 607: SINEs and LINEs, Xing et al. 2005, B9' /  absent present, 1807 'Molecular 608: SINEs and LINEs, Xing et al. 2005, B11' /  absent present, 1808 'Molecular 609: SINEs and LINEs, Xing et al. 2005, B12' /  absent present, 1809 'Molecular 610: SINEs and LINEs, Xing et al. 2005, B13' /  absent present, 1810 'Molecular 611: SINEs and LINEs, Xing et al. 2005, B17' /  absent present, 1811 'Molecular 612: SINEs and LINEs, Xing et al. 2005, N6' /  absent present, 1812 'Molecular 613: SINEs and LINEs, Xing et al. 2005, B14' /  absent present, 1813 'Molecular 614: SINEs and LINEs, Xing et al. 2005, B15' /  absent present, 1814 'Molecular 615: SINEs and LINEs, Xing et al. 2005, Nasalis_PY2_23' /  absent present, 1815 'Molecular 616: SINEs and LINEs, Xing et al. 2005, Nasalis_PY2_24' /  absent present, 1816 'Molecular 617: SINEs and LINEs, Xing et al. 2005, Nasalis_PY2_25' /  absent present, 1817 'Molecular 618: SINEs and LINEs, Xing et al. 2005, Nasalis_PY2_27' /  absent present, 1818 'Molecular 619: SINEs and LINEs, Xing et al. 2005, Nasalis_PY2_28' /  absent present, 1819 'Molecular 620: SINEs and LINEs, Xing et al. 2005, Nasalis_PY2_29' /  absent present, 1820 'Molecular 621: SINEs and LINEs, Xing et al. 2005, Nasalis_PY2_32' /  absent present, 1821 'Molecular 622: SINEs and LINEs, Xing et al. 2005, Nasalis_PY2_33' /  absent present, 1822 'Molecular 623: SINEs and LINEs, Xing et al. 2005, Nasalis_PY2_36' /  absent present, 1823 'Molecular 624: SINEs and LINEs, Xing et al. 2005, GM1' /  absent present, 1824 'Molecular 625: SINEs and LINEs, Xing et al. 2005, GM2' /  absent present, 1825 'Molecular 626: SINEs and LINEs, Xing et al. 2005, GM9' /  absent present, 1826 'Molecular 627: SINEs and LINEs, Xing et al. 2005, GM10' /  absent present, 1827 'Molecular 628: SINEs and LINEs, Xing et al. 2005, GM_PY2_10' /  absent present, 1828 'Molecular 629: SINEs and LINEs, Xing et al. 2005, GM_PY2_2 ' /  absent present, 1829 'Molecular 630: SINEs and LINEs, Xing et al. 2005, GM_PY2_4' /  absent present, 1830 'Molecular 631: SINEs and LINEs, Xing et al. 2005, GM_Yd_3' /  absent present, 1831 'Molecular 632: SINEs and LINEs, Xing et al. 2005, GM_Yd_8a' /  absent present, 1832 'Molecular 633: SINEs and LINEs, Xing et al. 2005, GM_Yd_8b' /  absent present, 1833 'Molecular 634: SINEs and LINEs, Xing et al. 2005, PM24' /  absent present, 1834 'Molecular 635: SINEs and LINEs, Xing et al. 2005, PM28' /  absent present, 1835 'Molecular 636: SINEs and LINEs, Xing et al. 2005, PM36' /  absent present, 1836 'Molecular 637: SINEs and LINEs, Xing et al. 2005, PM40' /  absent present, 1837 'Molecular 638: SINEs and LINEs, Xing et al. 2005, PM_PY2_6' /  absent present, 1838 'Molecular 639: SINEs and LINEs, Xing et al. 2005, PM_PY2_7' /  absent present, 1839 'Molecular 640: SINEs and LINEs, Xing et al. 2005, PM_PY2_8' /  absent present, 1840 'Molecular 641: SINEs and LINEs, Xing et al. 2005, PM_PY2_10' /  absent present, 1841 'Molecular 642: SINEs and LINEs, Xing et al. 2005, PM_PY2_13' /  absent present, 1842 'Molecular 643: SINEs and LINEs, Xing et al. 2005, PM_PY2_15' /  absent present, 1843 'Molecular 644: SINEs and LINEs, Xing et al. 2005, PM_PY2_16' /  absent present, 1844 'Molecular 645: SINEs and LINEs, Xing et al. 2005, PM_PY2_18' /  absent present, 1845 'Molecular 646: SINEs and LINEs, Xing et al. 2005, PM_PY2_19' /  absent present, 1846 'Molecular 647: SINEs and LINEs, Xing et al. 2005, PM_Yd_7' /  absent present, 1847 'Molecular 648: SINEs and LINEs, Xing et al. 2005, TA16' /  absent present, 1848 'Molecular 649: SINEs and LINEs, Xing et al. 2005, TA24' /  absent present, 1849 'Molecular 650: SINEs and LINEs, Xing et al. 2005, TA26' /  absent present, 1850 'Molecular 651: SINEs and LINEs, Xing et al. 2005, TA34' /  absent present, 1851 'Molecular 652: SINEs and LINEs, Xing et al. 2005, TA36' /  absent present, 1852 'Molecular 653: SINEs and LINEs, Xing et al. 2005, TA_PY2_11' /  absent present, 1853 'Molecular 654: SINEs and LINEs, Xing et al. 2005, TA_PY2_14' /  absent present, 1854 'Molecular 655: SINEs and LINEs, Xing et al. 2005, TA_PY2_17a' /  absent present, 1855 'Molecular 656: SINEs and LINEs, Xing et al. 2005, TA_PY2_17b' /  absent present, 1856 'Molecular 657: SINEs and LINEs, Xing et al. 2005, TA_Yd_4' /  absent present, 1857 'Molecular 658: SINEs and LINEs, Xing et al. 2005, TA_Yd_7' /  absent present ; 
	MATRIX
	Echinosorex_gymnura            0110200000000020240000200001000110201000000100-21-00000000000000110011020101101101000000010020100001000------000101211100100000220002100002120120010001------0000-0000121000122(0 1)2211211002-001221221001012001011210210120000200010-00--0000001100010011000000000010100001501120011010001000000200002000000010000000110000000120001000000000-01000000001200110010001010012200012100011100000200000122001310000100000(0 3)00221000011013(0 1)000000(0 3)0022120000000200---0022-100220-00000--22000211001001000110000001200000-101303000100--00000000010000001000001000002010000-211000000000010---0011000101010110000021001100000100000101(2 3)00001000101-0100020110300001100000010000201111100000000000-00000000002110001000100011012021112001000020300010000020000100110201000000110000122210000000001101220000011000000011000100000101---00-0110100000000000100001000000003001100010200010000010001110110010202-----20121100000111100102-12001000200001200000000000-0010110121011100000110-00-0---10001000010000010010001000000100-00100000001201000-
000000000010102010100000100--0000??????????????????????????????????????????????????????????????????????????????????????????????????????????????????????????????????????????????????????????????????????0000000000000000000000000000000000000000000000000000000000000000000000000000000000000000000000000000000000000000000000000000000000000000000000000000000000000000000000000000000000000000000000000000000000000000000000000000000000000000000000000000000000000000000000000000000000000000000000000000000000000000000000000000000000000000000000000000000000000000000000000000000000000000000000000000000000000000000000000000000000000000000000000000000000000000000000000000000000000000000000000000000000000000000000000000000000000000000000000000000000000000000000000000000000000000000000000000000000000000000000000000000000000000000000000000000000000000000000000000000000
	Erinaceus_europaeus            0211200000000020240000200001000110100010000110-20-1--00002100010110001020010001011000100010220100000000------00010120110010000000000100000012102000000-------0000-000012100022212211211012-00222222100101000-01-212210120000200000-00--000100100001001110000000002001-000110230111010001-00002000112011001----1-----------00000000000100020-01000010001212010230000000000000001000-000-0000000000122001310000100000100221000012003001000000022110000000200---0020-000120-00000--12010210101000000110000000200000-101303000100--00000000010100001000001000002000000-111000000000010---0110000101010120000001000100001100002101(2 3)00011000001-01001101103000011000000?0000201110000000000000-000000000121000010001100010010011020100001221010100000200011001102000000011000001222021121-0011101001100000000000011000100000001---1--01101100001000101030310000000030011000102010100001-0001110002010202-----20120000010021100102002001000200000100201000000-0000110120010100000110-10-0---10000000010000010001001000000100-00100000001201000-
000000000010102010100000100--0000??????????????????????????????????????????????????????????????????????????????????????????????????????????????????????????????????????????????????????????????????????0000000000000000000000000000000000000000000000000000000000000000000000000000000000000000000000000000000000000000000000000000000000000000000000000000000000000000000000000000000000000000000000000000000000000000000000000000000000000000000000000000000000000000000000000000000000000000000000000000000000000000000000000000000000000000000000000000000000000000000000000000000000000000000000000000000000000000000000000000000000000000000000000000000000000000000000000000000000000000000000000000000000000000000000000000000000000000000000000000000000000000000000000000000000000000000000000000000000000000000000000000000000000000000000000000000000000000000000000000000000
	Carpocristes_oriens            ????????????????????????????????????????????????????????????????????????032222202200011300021012010000010011200000-23111210111122220000000022012200000-1111120000-000021100000000001101000000000000000102010010000000010-000201000-00--000000010001000000000000002001-011?10?3??????????-00?02?????20?2001----01?001???0??000?000?????????????????100212201114102---00000000001000-000-01141110002200012210010000012010020000220122010000100012000002000321210010010010000000100220001000020000000010?????????????????????????????????????????????????????????????????????????????????????????????????????????????011??00000????????????????000???10?????????????????????????????????????????001???????00100000????????????????????????????????????????????????????????????????????????????????????????????????????????????????????????????????????????????????????????????????????????????????????????????????????????????????????????????????????????????????????????????????????????????????????????????????????????????????????????-
?????????????????????????????????????????????????????????????????????????????????????????????????????????????????????????????????????????????????????????????????????????????????????????????????????????????????????????????????????????????????????????????????????????????????????????????????????????????????????????????????????????????????????????????????????????????????????????????????????????????????????????????????????????????????????????????????????????????????????????????????????????????????????????????????????????????????????????????????????????????????????????????????????????????????????????????????????????????????????????????????????????????????????????????????????????????????????????????????????????????????????????????????????????????????????????????????????????????????????????????????????????????????????????????????????????????????????????
	Carpolestes_simpsoni           0220102002010010000001100000?0011011--------------1--1------------------030332212200111300022112110000011111001010123110210111122120000000022011200000-11111011011100020-0000010100100-000-000010100001020000001010000220011200000-00--000000010000000000000000002001-011010230101020011-00002000001012001----1-----------1-------------------------0212201114102---00000000001000-000-011423300022000122100100000220100200012200110100001001221000020003212100100100100000000--12000100002000000001000000101001?1013???0?000--0000?0?10?001???1??01010?0000000010-111000???000000--00?1000110?0?0???00011100000000110?00000130001000000???0001010011000010000??0?000000?????0000????????????011000110000100001????0??0?1?0?0????????3???0??????????????????????????0????????000??0?2??003??1??000???00????0?000?0??????????????????????????000102000??1?0000100010001010000000000000000000200?10100001?0???????10?0010?000?01?000???001?000000100100???00????????00?1001000101111100??????11010000010???000000110100-01010000000201????
?????????????????????????????????????????????????????????????????????????????????????????????????????????????????????????????????????????????????????????????????????????????????????????????????????????????????????????????????????????????????????????????????????????????????????????????????????????????????????????????????????????????????????????????????????????????????????????????????????????????????????????????????????????????????????????????????????????????????????????????????????????????????????????????????????????????????????????????????????????????????????????????????????????????????????????????????????????????????????????????????????????????????????????????????????????????????????????????????????????????????????????????????????????????????????????????????????????????????????????????????????????????????????????????????????????????????????????
	Chronolestes_simul             0200100001011010000000200000?001000???????????????00000000000000011100010111212001001000010220000000000------00000-22210100011011000100000022002200000-11000000011000020-1000010100100-0001100010100001000200001000000110010200000-00--000000010000000000000000002001-000010230101001001-01002000001012001----01100110000000000001000100020-010000000210-0110120002001110000101000-0014010000000(0 1)2220112110000000002011220200220112000000201122000002000221210021010010000000100110001001010000001010?????????????????????????????????????????????????????????????????????????????????????????????????????????????011??00000????????????????000???10?????????????????????????????????????????0010??200000100000????????????????????????????????????????????????????????????????????????????????????????????????????????????????????????????????????????????????????????????????????????????????????????????????????????????????????????????????????????????????????????????????????????????????????????????????????????????????????????-
?????????????????????????????????????????????????????????????????????????????????????????????????????????????????????????????????????????????????????????????????????????????????????????????????????????????????????????????????????????????????????????????????????????????????????????????????????????????????????????????????????????????????????????????????????????????????????????????????????????????????????????????????????????????????????????????????????????????????????????????????????????????????????????????????????????????????????????????????????????????????????????????????????????????????????????????????????????????????????????????????????????????????????????????????????????????????????????????????????????????????????????????????????????????????????????????????????????????????????????????????????????????????????????????????????????????????????????
	Cynocephalus_volans            1------------------000-3-0010010-0001100001110-20-1--1------------------0101220-20011100010000100000000------00000-2211120001111100020001100001120110020000000000-000020-0000023200100-002-000023200001020000020000001110011010200-00-10001011122000022000000001010201000400010011400011100000201112002011----1-----------02220000000000000-030122000212101210200121010000000032011221210000000000120101000000001000000020100120111000010000002000001000010110000010011011000321031100-010200001000102-1001010111-1-11-111100--01000000010010101100001000010101000-10202-000000110--00011000010100000000021010200001000000001200010000001-10000200101000020000010100022211(0 1)10000000010010000000110101201001001001110010211101110112002011021112010001100001100101011000000102010000010010312200200000010000211001010010101011--10110100100010001010102211010010020020000101000001-100000000200101100000110000000101001111012112110010011110001010111000000000020000000000000100110--000000000010000001010001011000000-00021000000101000-
000100100????12011101100101--01001011100001--000000010010110000011101000000110-01000000000?1001101--01100000-00000010000000000000001000001-0100000010101001000010200000000011000--100--00100001011100?01000000000000000000000000000000000000000000000000000000000000000000000000000000000000000000000000000000000000000000000000000000000000000000000000000000000000000000000000000000000000000000000000000000000000000000000000000000000000000000000000000000000000000000000000000000000000000000000000000000000000000000000000000000000000000000000000000000000000000000000000000000000000000000000000000000000000000000000000000000000000000000000000000000000000000000000000000000000000000000000000000000000000000000000000000000000000000000000000000000000000000000000000000000000000000000000000000000000000000000000000000000000000000000000000000000000000000000000000000000000
	Ellesmene_eureka               ??????????????????????????????????????????????????01?0002220112001100101022222202312010002022000011110000000000000-2221120000113300022002202201122110020000000000-000010-0003013100100-002-003023200001010001011210000231012112332200-0000101110000002200000000202000001??10?3???????????00?020111120121001100000001000000011100001120101021032122000102100223200000010022001033112221210001000011220123100001000000102210210220132010000000221001001001120111020110022001000100120102012020000001310????????????????????????????????????????????????????????????????????????????????????????????????????????????????????????????????????????????????????????????????????????????????????????001?????????0?0010????????????????????????????????????????????????????????????????????????????????????????????????????????????????????????????????????????????????????????????????????????????????????????????????????????????????????????????????????????????????????????????????????????????????????????????????????????????????????????-
?????????????????????????????????????????????????????????????????????????????????????????????????????????????????????????????????????????????????????????????????????????????????????????????????????????????????????????????????????????????????????????????????????????????????????????????????????????????????????????????????????????????????????????????????????????????????????????????????????????????????????????????????????????????????????????????????????????????????????????????????????????????????????????????????????????????????????????????????????????????????????????????????????????????????????????????????????????????????????????????????????????????????????????????????????????????????????????????????????????????????????????????????????????????????????????????????????????????????????????????????????????????????????????????????????????????????????????
	Elphidotarsius_florencae       0220?020020100100000002?0?????????????????????????00?0000000000001110002012112(0 1)00000110101012010010000011011000010122210200012121110200000022012200000-1111100000-00001110000020200100-0000000020201001010201001010000100010200000-00--000000010000000000000000002001-010010230101??????-00002?????20?2001----000001???0??01000000020100020-010000000212201114102---00000100001000-000-01112120012220112110010000012010120200220212010000100222000002002(2 3)(1 2)1200021010010000000100220002100020000000000????????????????????????????????????????????????????????????????????????????????????0????????????????????????011??00000????????????????00???????????????????????????????????????????????0010??2???00100000????????????????????????????????????????????????????????????????????????????????????????????????????????????????????????????????????????????????????????????????????????????????????????????????????????????????????????????????????????????????????????????????????????????????????????????????????????????????????????-
?????????????????????????????????????????????????????????????????????????????????????????????????????????????????????????????????????????????????????????????????????????????????????????????????????????????????????????????????????????????????????????????????????????????????????????????????????????????????????????????????????????????????????????????????????????????????????????????????????????????????????????????????????????????????????????????????????????????????????????????????????????????????????????????????????????????????????????????????????????????????????????????????????????????????????????????????????????????????????????????????????????????????????????????????????????????????????????????????????????????????????????????????????????????????????????????????????????????????????????????????????????????????????????????????????????????????????????
	Elpidophorus_elegans           012?1200000120200000012?0????1-100-00001???????2??0??00000?00110011101010111321130000100020220100000000------0001002221020000213100020000002201222110020000000000-00000(0 1)10003003(1 2)001(1 2)01002-003003000001000000020000000330012002130-00-10001011100000022000000001??????????????????????????0?01?????10?2001----00010000000001110001(1 2)(1 2)2001020-011000000102000220100010000022000033001221000001000022120220000001000001102220100120231000000100222010002002110110022110022001000120020002111020000001010??????????????????????????????????????????????????????????????????????????????????????????????????????????????1???00000????????????????000???0??????????????????????????????????????????021???2???10000011????????????????????????????????????????????????????????????????????????????????????????????????????????????????????????????????????????????????????????????????????????????????????????????????????????????????????????????????????????????????????????????????????????????????????????????????????????????????????????-
?????????????????????????????????????????????????????????????????????????????????????????????????????????????????????????????????????????????????????????????????????????????????????????????????????????????????????????????????????????????????????????????????????????????????????????????????????????????????????????????????????????????????????????????????????????????????????????????????????????????????????????????????????????????????????????????????????????????????????????????????????????????????????????????????????????????????????????????????????????????????????????????????????????????????????????????????????????????????????????????????????????????????????????????????????????????????????????????????????????????????????????????????????????????????????????????????????????????????????????????????????????????????????????????????????????????????????????
	Eudaemonema_cuspidata          ?????????????????????????????????????????????????????00000?????????????20010201001000100000220100000000------0001012121120000213100020000002200111110000000000000-000002200000000000202002-000000000000000000001010200320011002130-0(0 1)01000000110000100000000000002011-00001023????00????-00002011102002000000000000110000001120000000000010-010000000011000210200010000000000032010221000000000011120121000001000001100020100120211000000100002010002000110110000010011010000(2 3)20120001101020000000000?????????????????????????????????????????????????????????????????????????????????????????????????????????????0?1??0001?????????????????000??????????????????????????????????????????????011???????00000010????????????????????????????????????????????????????????????????????????????????????????????????????????????????????????????????????????????????????????????????????????????????????????????????????????????????????????????????????????????????????????????????????????????????????????????????????????????????????????-
?????????????????????????????????????????????????????????????????????????????????????????????????????????????????????????????????????????????????????????????????????????????????????????????????????????????????????????????????????????????????????????????????????????????????????????????????????????????????????????????????????????????????????????????????????????????????????????????????????????????????????????????????????????????????????????????????????????????????????????????????????????????????????????????????????????????????????????????????????????????????????????????????????????????????????????????????????????????????????????????????????????????????????????????????????????????????????????????????????????????????????????????????????????????????????????????????????????????????????????????????????????????????????????????????????????????????????????
	Galeopterus_variegatus         1------------------000-3-0010010-0101100101120-20-1--1------------------0101220-10001100010100100000000------00000-2211120001111100020001100001122110020000000000-000020-0000123210100-002-00012321000103000002000000100-012012200-00-10001011122000022000000000010201000400010011400011100000101112002011----1-----------021200000020000022032122000212101210201120000000010032010221210000000000120101000000011000000010100120111000010000001000001000010110000010011011000321031100-010100001000002-1001000111-1-11-111100--01000000010010101100001000010101000-10202-000000110--00011000010(0 1)00000000021010200001000000001200010000001-10000200101000020000010100022211(0 1)10000000010010000000110101201001001001110010211101110112002011021112010001100001100101011000000102010000010010312200200000010000211001010010101011--10110100100010001010102211010010020020000101000001-100000000200101100000110000000101001111012112110010011110001010111000000000020000000000000100110--000000000010000001010001011000000-00021000000101000-
000100100????12011101100101--0100??????????????????????????????????????????????????????????????????????????????????????????????????????????????????????????????????????????????????????????????????????1000000000000000000000000000000000000000000000000000000000000000000000000000000000000000000000000000000000000000000000000000000000000000000000000000000000000000000000000000000000000000000000000000000000000000000000000000000000000000000000000000000000000000000000000000000000000000000000000000000000000000000000000000000000000000000000000000000000000000000000000000000000000000000000000000000000000000000000000000000000000000000000000000000000000000000000000000000000000000000000000000000000000000000000000000000000000000000000000000000000000000000000000000000000000000000000000000000000000000000000000000000000000000000000000000000000000000000000000000000000
	Ignacius_graybullianus         022012000100101000000020000101-112-00101000000-0?-1--1------------------0000300-01000100000000100000000------00000-10210200011110000100000022012101000000000000011100020-0001112221100-0101001112221001000201311000000100010300000-00--0000010000021002100000000021-1-0000102-0001-------2-01------------1----1-----------1-------------------------0010-110--000-20--00000010220001115000001300022300211011100001000000102000-011210-00100000110000221131101000001(0 1)(0 1)100000000--120000-011200000011011002000100110???0?00?000--?000????0?0110211120101110000001010-210100??0000000--0001000210?0?0??000002000100000110000000130????1????????0000110030???????????????021?????00000000000-0000002???????001?0001???????0000010010002?????0?????????????????????1011211000000020000100200003?021011000000000100100001101??????????????????????00010(1 2)0002211000100001020001000000000010002000020000010000110011000010110101000001100000000110000001000000000?????????00???????????????????????000100000?0????????1???????????1????????????-
?????????????????????????????????????????????????????????????????????????????????????????????????????????????????????????????????????????????????????????????????????????????????????????????????????????????????????????????????????????????????????????????????????????????????????????????????????????????????????????????????????????????????????????????????????????????????????????????????????????????????????????????????????????????????????????????????????????????????????????????????????????????????????????????????????????????????????????????????????????????????????????????????????????????????????????????????????????????????????????????????????????????????????????????????????????????????????????????????????????????????????????????????????????????????????????????????????????????????????????????????????????????????????????????????????????????????????????
	Microsyops_latidens            000120000000002024000210000001-111-0?100?????0-2??1--00100100000110001010111212011000100010010000001000------00010021210200012121000200000022002101000100000000010000001100000202011101002-000020201001000001001000200220010100100-00-10000001100000000000000001021-1-0110102-0001-------1-01------------1----00000101000001120000000001000-01000000011(0 2)201211200020010021001032010221(0 1)00000000011210122100000000001002(0 1)202001101120000000002(0 1)20100020001101100(0 1)2010010001000120(0 1)2001210102000000100100000000010-1012??10?000--?0?0?1??01?110?????000????011001000-?12200??0000000--0001?002??????????00?????10??0010??00010????????????????00001???2000011000????000????????00000000001-0000011000111010100010?????????100?00100?????????????????????????????????????????????????????????????????????????????????????????????????????????????0?010?011??00000000000010002110100002-010000011??????????????????????????????????????????????????????????????????????????????????????????????????????????????????????????????????????????-
?????????????????????????????????????????????????????????????????????????????????????????????????????????????????????????????????????????????????????????????????????????????????????????????????????????????????????????????????????????????????????????????????????????????????????????????????????????????????????????????????????????????????????????????????????????????????????????????????????????????????????????????????????????????????????????????????????????????????????????????????????????????????????????????????????????????????????????????????????????????????????????????????????????????????????????????????????????????????????????????????????????????????????????????????????????????????????????????????????????????????????????????????????????????????????????????????????????????????????????????????????????????????????????????????????????????????????????
	Mixodectes_pungens             021020000000001024000200000101-102-00111100100-0?-1--1------------------0001(1 2)0(0 1)101001100000220100000000------000101(1 2)22100000001010001000000120020010002------00(0 2)10000002200010111001202002-0010(0 2)1(0 2)01001020001000000000310010202130-0111000000110000000000000000002021-0110102300010100?1-00001?????2001001----1-----------01020000000001020-0100000001111010--300-10--0000001021000111200000000011120101000001000000001220000120110000000000122010002000110110020010010000000120120000-01020000001000?????????????????????????????????????????????????????????????????????????0000--?????001????????????????12?0?0011??000?0????????????????000????0?00??????????????????????00??????????????011???????0?100000????????????????????????????????????????????????????????????????????????????????????????????????????????????????????????????????????????????????????????????????????????????????????????????????????????????????????????????????????????????????????????????????????????????????????????????????????????????????????????-
?????????????????????????????????????????????????????????????????????????????????????????????????????????????????????????????????????????????????????????????????????????????????????????????????????????????????????????????????????????????????????????????????????????????????????????????????????????????????????????????????????????????????????????????????????????????????????????????????????????????????????????????????????????????????????????????????????????????????????????????????????????????????????????????????????????????????????????????????????????????????????????????????????????????????????????????????????????????????????????????????????????????????????????????????????????????????????????????????????????????????????????????????????????????????????????????????????????????????????????????????????????????????????????????????????????????????????????
	Nannodectes_gidleyi            022011200201112000000120000101-112-00011001100-0?-1--000001(0 1)00(0 1)0010101010121222020000100020(1 2)20000(0 1)01000100000000101212102000121210002000000(1 2)2002201000210000000011000020-1000020(1 2)20100-0001100020111001000(1 2)11101000000220011100110-00-10000000200011000000000001021-1-0110102-0100-------2-01------------1----00000101000001220000000000100-022011000010-010--000-20--0001001032010211300000000011220102100000000002011220100230111111000(0 1)0012201000200032100002101001000000010011000(1 2)101020000000001?????????????????????????????????????????????????????????????????????????0010--?????0??10?0?0???0???00??????0011??000101??????1????????00010?00?00??????????????????????????????????????0110??211000200010???????0?100?00000??????????????????????????????????????????????????????????????????????????????????????????????????????????????????????????????????????????????????????????????????????????????????????????????????????????????????????????????????????????????????????????????????????????????????????????????????????-
?????????????????????????????????????????????????????????????????????????????????????????????????????????????????????????????????????????????????????????????????????????????????????????????????????????????????????????????????????????????????????????????????????????????????????????????????????????????????????????????????????????????????????????????????????????????????????????????????????????????????????????????????????????????????????????????????????????????????????????????????????????????????????????????????????????????????????????????????????????????????????????????????????????????????????????????????????????????????????????????????????????????????????????????????????????????????????????????????????????????????????????????????????????????????????????????????????????????????????????????????????????????????????????????????????????????????????????
	Navajovius_kohlhaasae          ???????????????????????????????????00100001100-2?-1--00113300000110011010000000-01001100002000100000000------00000-110100000020210002000000121020010002------0000-000001200000202000112002-000020200000010001001010000220010200000-00--000000100000000000000000002011-000010230101?1??01-00001101102002001----1-----------00??0?0?????????????????000010-01101200020000000000032000111400000000011220111000000000001002020100220211000000000222000000001110110000010010000000220120000-01010000002100????????????????????????????????????????????????????????????????????????????????????????????????????????????????????????????????????????????????????????????????????????????????????????0000001???00000001?????????????????????????????????????????????????????????????????????????????????????????????????????????????????????????????????????????????????????????????????????????????????????????????????????????????????????????????????????????????????????????????????????????????????????????????????????????????????????????
?????????????????????????????????????????????????????????????????????????????????????????????????????????????????????????????????????????????????????????????????????????????????????????????????????????????????????????????????????????????????????????????????????????????????????????????????????????????????????????????????????????????????????????????????????????????????????????????????????????????????????????????????????????????????????????????????????????????????????????????????????????????????????????????????????????????????????????????????????????????????????????????????????????????????????????????????????????????????????????????????????????????????????????????????????????????????????????????????????????????????????????????????????????????????????????????????????????????????????????????????????????????????????????????????????????????????????????
	Niptomomys_doreenae            022012000200001000000???0??????10???????????????????????????????????????????????????????????????????????????????????32100000021210000000000221120010001------0000-010010-00000(0 1)0101100-012-0000(0 1)01010010100010010100011(0 1)0010201000-00--000000100000110000000000002001-000010230001?2????-00001?????2002001----1-----------00000000000100020-000000100110-01200200010010000000033001111100001100011220120100000000000102020200130202100100000201010000000111110000010011001100120020000-01120000002311?????????????????????????????????????????????????????????????????????????????????????????????????????????????01????0010????????????????00???????00??????????????????????????????????????000???2???0?1?0001????????????????????????????????????????????????????????????????????????????????????????????????????????????????????????????????????????????????????????????????????????????????????????????????????????????????????????????????????????????????????????????????????????????????????????????????????????????????????????-
?????????????????????????????????????????????????????????????????????????????????????????????????????????????????????????????????????????????????????????????????????????????????????????????????????????????????????????????????????????????????????????????????????????????????????????????????????????????????????????????????????????????????????????????????????????????????????????????????????????????????????????????????????????????????????????????????????????????????????????????????????????????????????????????????????????????????????????????????????????????????????????????????????????????????????????????????????????????????????????????????????????????????????????????????????????????????????????????????????????????????????????????????????????????????????????????????????????????????????????????????????????????????????????????????????????????????????????
	Palaechthon_alticuspis         0220?120000010?00000???????????????01101000100-2?-1--00100?00000110001010000310-11001100022220100000000------00000-2121020000213(0 1)000200000022102101000000000000010000020-(0 1)0000(1 2)0(1 2)00000-00010000(1 2)0(1 2)01000010001011010000(2 3)30111202010-00--000000010000100000000000002001-000010230101?1????-000012????2001001----00200000000001010000000001020-0100000001122011011000200001010010330002111000000000112201211000000000010022200002201100000001002221(1 2)000200122121002(0 1)010010000000100110002100020000001101????????????????????????????????????????????????????????????????????????????????????????????????????????????????????????????????????????????????????????????????????????????????????????000???????00100011????????????????????????????????????????????????????????????????????????????????????????????????????????????????????????????????????????????????????????????????????????????????????????????????????????????????????????????????????????????????????????????????????????????????????????????????????????????????????????-
?????????????????????????????????????????????????????????????????????????????????????????????????????????????????????????????????????????????????????????????????????????????????????????????????????????????????????????????????????????????????????????????????????????????????????????????????????????????????????????????????????????????????????????????????????????????????????????????????????????????????????????????????????????????????????????????????????????????????????????????????????????????????????????????????????????????????????????????????????????????????????????????????????????????????????????????????????????????????????????????????????????????????????????????????????????????????????????????????????????????????????????????????????????????????????????????????????????????????????????????????????????????????????????????????????????????????????????
	Palenochtha_minor              022?1220020000?00000??????????????????????????????????????????????????????????????????????????????????????????????????????????????????????????????????????????????????00-0000010101000-0000000010101000010001011000000220011200000-00--000000100000000000000000002001-00??1??3??????????-00?00?????2001001----00?001???0??01??000?????????????????1000112110--001-20--0001000033000111000000010011220101100010011001002220000220110000010100222010000-01111110020010-10000000100110000-00010001001100??????????????????????????????????????????????????????????????????????????0?????????0????????????????????????0?????1010????????????????000??????????????????????????????????????????????000?????????100011????????????????????????????????????????????????????????????????????????????????????????????????????????????????????????????????????????????????????????????????????????????????????????????????????????????????????????????????????????????????????????????????????????????????????????????????????????????????????????-
?????????????????????????????????????????????????????????????????????????????????????????????????????????????????????????????????????????????????????????????????????????????????????????????????????????????????????????????????????????????????????????????????????????????????????????????????????????????????????????????????????????????????????????????????????????????????????????????????????????????????????????????????????????????????????????????????????????????????????????????????????????????????????????????????????????????????????????????????????????????????????????????????????????????????????????????????????????????????????????????????????????????????????????????????????????????????????????????????????????????????????????????????????????????????????????????????????????????????????????????????????????????????????????????????????????????????????????
	Paromomys_maturus              022?1220000021?00000???????????????????????????0?????00111?00010100011010000100-11000100002220100000000------00000-112101000021200001000000221020010002------00(0 1)11010000-0000001221000-0001000001221001010201201000000120010200000-00--000000010001(0 1)00100000000102001-00??1023??????????-00?01?00002002001----00010000000001000000000001020-010000000010-010--000-20--0100000033000111100000000001220101100010000002012220100230111100001100222010002111321010022010010000000110210002101120001001101??????????????????????????????????????????????????????????????????????????0?????????0????????????????????????011??00010????????????????000???00?00??????????????????????????????????????0010??112000100010???????????????????????????????????????????????????????????????????????????????????????????????????????????????????????????????????????????????????????????????????????????????????????????????????????????????????????0110000001000000000??????????????????????????????????????????????????????????????????????????????-
?????????????????????????????????????????????????????????????????????????????????????????????????????????????????????????????????????????????????????????????????????????????????????????????????????????????????????????????????????????????????????????????????????????????????????????????????????????????????????????????????????????????????????????????????????????????????????????????????????????????????????????????????????????????????????????????????????????????????????????????????????????????????????????????????????????????????????????????????????????????????????????????????????????????????????????????????????????????????????????????????????????????????????????????????????????????????????????????????????????????????????????????????????????????????????????????????????????????????????????????????????????????????????????????????????????????????????????
	Phenacolemur_jepseni           022012000100101000000???0??????1???00100000100-0?-1--00100100000110001010100310-00001100000010100000000------00000-121112000121100000000000221120010002------00011110020-0001111220100-010100111(1 2)2200010302003110000120(0 1)0010203000-00--0010100100021101100000000021-1-0000102-0001-------2-01------------1----1-----------1-------------------------0210-110--000-20--01000010330001115010000000011201010011101001020100201000-011110-001000001000002210321010000010010000000110210000-011200000000010002000100111012??10?000--?000?1??01?01021112010?110001000010-?01100??0000000--00?10002???????????002000100000????000001???????????????00011?0020000?????????????21?????????????????????002???211000100001???????????????????????????????????????????????10111111010000200002002000030020011001000000100100001101???????????????????????????10??12110001000010100010000000000100????????000?????0110000000010110101000001100000000110000001000000000????????????????????????????????????????????????????10???????????1????????????-
?????????????????????????????????????????????????????????????????????????????????????????????????????????????????????????????????????????????????????????????????????????????????????????????????????????????????????????????????????????????????????????????????????????????????????????????????????????????????????????????????????????????????????????????????????????????????????????????????????????????????????????????????????????????????????????????????????????????????????????????????????????????????????????????????????????????????????????????????????????????????????????????????????????????????????????????????????????????????????????????????????????????????????????????????????????????????????????????????????????????????????????????????????????????????????????????????????????????????????????????????????????????????????????????????????????????????????????
	Plagiomene_multicuspis         ???????????????????????????????????00011000010-{1 2}?-010000111011200111010102212220331201000(1 2)022010011110000000000000-2221120001113300022002202201122110020000000000-000020-0003023200100-002-003023200001010000000000000231012012332200-1000101110000002200000000(1 2)0101010004101200114101111000020011120110001010000100001000011100002220101011032122000102100223100000010022001033012221210001000022220223100001000000102220200220232010000000222001001001110111022110022001000100(0 1)20102012020000001100??????????????????????????????????????????????????????????????????????????????????????????????????????????????????000?0????????????????000??????????????????????????????????????????????000???????000?0010????????????????????????????????????????????????????????????????????????????????????????????????????????????????????????????????????????????????????????????????????????????????????????????????????????????????????????????????????????????????????????????????????????????????????????????????????????????????????????-
?????????????????????????????????????????????????????????????????????????????????????????????????????????????????????????????????????????????????????????????????????????????????????????????????????????????????????????????????????????????????????????????????????????????????????????????????????????????????????????????????????????????????????????????????????????????????????????????????????????????????????????????????????????????????????????????????????????????????????????????????????????????????????????????????????????????????????????????????????????????????????????????????????????????????????????????????????????????????????????????????????????????????????????????????????????????????????????????????????????????????????????????????????????????????????????????????????????????????????????????????????????????????????????????????????????????????????????
	Planetetherium_mirabile        ??????????????????????????????????????????????????01?0??22?????????????10111322023000100010220000000000------00000-2221120000212300021000002201222110020000000000-000010-0003223221100-002-00322322100101??????????000230012202332211000001011100000022000000001?????????????????????????????????????????0110001?100???0??01110000002000111002(0 1)0110002021002132010000000(0 1)(0 1)00103311222121000100001111012300001000000010(1 2)210210210132010000000221201001002110111021010022001000100120100-01020000001100??????????????????????????????????????????????????????????????????????????????????????????????????????????????0???00000????????????????000??????????????????????????????????????????????000???????00000010????????????????????????????????????????????????????????????????????????????????????????????????????????????????????????????????????????????????????????????????????????????????????????????????????????????????????????????????????????????????????????????????????????????????????????????????????????????????????????-
?????????????????????????????????????????????????????????????????????????????????????????????????????????????????????????????????????????????????????????????????????????????????????????????????????????????????????????????????????????????????????????????????????????????????????????????????????????????????????????????????????????????????????????????????????????????????????????????????????????????????????????????????????????????????????????????????????????????????????????????????????????????????????????????????????????????????????????????????????????????????????????????????????????????????????????????????????????????????????????????????????????????????????????????????????????????????????????????????????????????????????????????????????????????????????????????????????????????????????????????????????????????????????????????????????????????????????????
	Plesiadapis_tricuspidens       022011211200000000000020000001-122-1--------------1--0000010000001110001012130202(0 1)00110002012010010100000000000010121210000011121000200000022012201000200000000011000000-1000021220100-000110002122010103011120020000020001(0 1)000130-00-10000000200020000000000002021-1-0110102-0101-------2-01------------1----1-----------012200000(1 2)(0 1)000100-010001000010-110--000-20--010(1 2)001011001010-0000000001122021211110010000201222020023001213110010022201000210032101002201001000000010022000200101001000000000020001001?11-1???0?000--0010?0?0????1???122010?0???0????000-?0?12-??0000000--00?1?0??10?0?01100??00?00??????????00000130001010000???000010?00?????????????????????????00000000001-00000120??112000210011???????0?100?0000001?0???0?????????????????????00111100000000200002002000030020100010000110100000001100??????????????????????1121?200011110000100000001010000000000000001100210000100001001?000001000000101000201000100011000000100000000000000100001?0000000201111100??0???00010000000???0????0?00000-00?????000020????-
?????????????????????????????????????????????????????????????????????????????????????????????????????????????????????????????????????????????????????????????????????????????????????????????????????????????????????????????????????????????????????????????????????????????????????????????????????????????????????????????????????????????????????????????????????????????????????????????????????????????????????????????????????????????????????????????????????????????????????????????????????????????????????????????????????????????????????????????????????????????????????????????????????????????????????????????????????????????????????????????????????????????????????????????????????????????????????????????????????????????????????????????????????????????????????????????????????????????????????????????????????????????????????????????????????????????????????????
	Plesiolestes_problematicus     ????????????????????????????????????????????????????????????????????????010131(0 1)12100010000(0 2)220000000000------00000-2121120001213000020000002210220100000000000000-000000-0000010100000-0001000010100000000101001010000330110200010-00--000000010000000000000000002011-000010230101010001-00001101102001001----00000100000001120000000000100-010000000112(0 2)01200200010000022001033010221200000000011220221100000000001002220(0 1)0022010(0 1)0000000002220(1 2)000200032101002(1 2)010010000000(2 3)00210002100020000001101????????????????????????????????????????????????????????????????????????????????????0????????????????????????011??00000????????????????00011??0?????????????????????????????????????????0010??201000100011????????????????????????????????????????????????????????????????????????????????????????????????????????????????????????????????????????????????????????????????????????????????????????????????????????????????????????????????????????????????????????????????????????????????????????????????????????????????????????-
?????????????????????????????????????????????????????????????????????????????????????????????????????????????????????????????????????????????????????????????????????????????????????????????????????????????????????????????????????????????????????????????????????????????????????????????????????????????????????????????????????????????????????????????????????????????????????????????????????????????????????????????????????????????????????????????????????????????????????????????????????????????????????????????????????????????????????????????????????????????????????????????????????????????????????????????????????????????????????????????????????????????????????????????????????????????????????????????????????????????????????????????????????????????????????????????????????????????????????????????????????????????????????????????????????????????????????????
	Pronothodectes_matthewi        ??2??120020????????????????????????0??????????????1--0000001001011010101012122201100110002022000010000010000000010121210200012111000200000022002201000210000000011000000-0000000221000-0000000000221001000101101000000220010200010-00--0000000(1 2)0001100000000000002001-011010230100010001-10002111112012001----1-----------01220000000000100-020001000010-010--000-20--000100102000-01110000000001122010210000000000211(0 1)220100230011131000100(0 1)2201000200(1 2)321200022010010000000100110002101020000000101????????????????????????????????????????????????????????????????????????????????????0????????????????????????01???00010????????????????000{1 2}0?00?00??????????????????????????????????????011?????????1?0000????????????????????????????????????????????????????????????????????????????????????????????????????????????????????????????????????????????????????????????????????????????????????????????????????????????????????????????????????????????????????????????????????????????????????????????????????????????????????????-
?????????????????????????????????????????????????????????????????????????????????????????????????????????????????????????????????????????????????????????????????????????????????????????????????????????????????????????????????????????????????????????????????????????????????????????????????????????????????????????????????????????????????????????????????????????????????????????????????????????????????????????????????????????????????????????????????????????????????????????????????????????????????????????????????????????????????????????????????????????????????????????????????????????????????????????????????????????????????????????????????????????????????????????????????????????????????????????????????????????????????????????????????????????????????????????????????????????????????????????????????????????????????????????????????????????????????????????
	Purgatorius_spp.               020??100010002?0?000????????????????????????????????????????????????????????????????????????????????????????????????12101000111220002000000121020011001------0000-000000-0001001000000-002-001001000000010001011000000210011202010-00--0000000100000000000000000020200000?10?2???????????00?002????2002000110000010000000001010000011000000-0200000000121110--300-20--0002000021000111000000000011220111100001000001000220100220111010000100022100001002111100021010010000000120120001000000000001100????????????????????????????????????????????????????????????????????????????????????????????????????????????????????????????????????????????????????????????????????????????????????????000?????????0?000?????????????????????????????????????????????????????????????????????????????????????????????????????????????????????????????????????????????????????????????????????????????????????????????????????????????????????????????????????????????????????????????????????????????????????????????????????????????????????????-
?????????????????????????????????????????????????????????????????????????????????????????????????????????????????????????????????????????????????????????????????????????????????????????????????????????????????????????????????????????????????????????????????????????????????????????????????????????????????????????????????????????????????????????????????????????????????????????????????????????????????????????????????????????????????????????????????????????????????????????????????????????????????????????????????????????????????????????????????????????????????????????????????????????????????????????????????????????????????????????????????????????????????????????????????????????????????????????????????????????????????????????????????????????????????????????????????????????????????????????????????????????????????????????????????????????????????????????
	Saxonella_crepaturas           022??220020000?00000?????????????????????????????????0000000000011000001032??020330011000102200001000001111101001012??????????????????????????????????????????????????00-0000020220100-0001000010220001000201111010000100011200000-00--0000000200000000000000000??????????????????????????????????????????????????????????0222010000100102120100000000112010--002-----0000000012000000-00000000012120012100010000000000120100????????????????????????0023112000000100100000000--120001100020000000000???????????????????????????????????????????????????????????????????????????????????????????????????????????????????????????????????????????????????????????????????????????????????????????????????????????????????????????????????????????????????????????????????????????????????????????????????????????????????????????????????????????????????????????????????????????????????????????????????????????????????????????????????????????????????????????????????????????????????????????????????????????????????????????????????
?????????????????????????????????????????????????????????????????????????????????????????????????????????????????????????????????????????????????????????????????????????????????????????????????????????????????????????????????????????????????????????????????????????????????????????????????????????????????????????????????????????????????????????????????????????????????????????????????????????????????????????????????????????????????????????????????????????????????????????????????????????????????????????????????????????????????????????????????????????????????????????????????????????????????????????????????????????????????????????????????????????????????????????????????????????????????????????????????????????????????????????????????????????????????????????????????????????????????????????????????????????????????????????????????????????????????????????
	Tinimomys_graybulliensis       022011000100111000000010000101-110-1--------------1--00001000010010000010110111010000100020220100000000------0001012321021001213200021000002211211100000000000000-010022200000202210202202-00002022000001????0?1?00200220010201000-00--0000000100000000000000000021-1-0000102-0001-------1-01------------1----00000100000000000000002100020-0100000002112010--300-20--00000000330011112010011200112100101000000000000022201002201100100000002211000020023112000200100100010001200200021011(1 2)000000000000010?01000-1012??????00--0??0????0????0??????00?????????????????????????????????????????????????????????????01????0000?????????????????0???????00??????????????????????????????????????000?????????2?0001?????????000?00?0????????0?????????????????????100121100001002000020010000300100010010000???0?100001101??????????????????????101102000111100000000101000110000000011100?0000200020100001100??000010?????????????????????????????????????????????????????????????????????????????????????????????????????????????????????-
?????????????????????????????????????????????????????????????????????????????????????????????????????????????????????????????????????????????????????????????????????????????????????????????????????????????????????????????????????????????????????????????????????????????????????????????????????????????????????????????????????????????????????????????????????????????????????????????????????????????????????????????????????????????????????????????????????????????????????????????????????????????????????????????????????????????????????????????????????????????????????????????????????????????????????????????????????????????????????????????????????????????????????????????????????????????????????????????????????????????????????????????????????????????????????????????????????????????????????????????????????????????????????????????????????????????????????????
	Worlandia_inusitata            ???????????????????????????????????00011001100-1?-0100002120112001110100032322201300010002002010011110000000000000-2321120000211300021000102201222110020000000000-000010-0003223220100-002-00322322000101000000100000013001211233221100000101110000002200000000102001-011410130011410011-0000200111201100010(0 1)000010100000002110000(0 1)0201010(0 1)10320220002020002132000000100(0 1)(0 1)001033112221210001000011210103100001000000102220211210102010000000222101000001110111021010022001000100110101102010000001010??????????????????????????????????????????????????????????????????????????????????????????????????????????????????0????????????????????000??????????????????????????????????????????????000?????????1?001?????????????????????????????????????????????????????????????????????????????????????????????????????????????????????????????????????????????????????????????????????????????????????????????????????????????????????????????????????????????????????????????????????????????????????????????????????????????????????????-
?????????????????????????????????????????????????????????????????????????????????????????????????????????????????????????????????????????????????????????????????????????????????????????????????????????????????????????????????????????????????????????????????????????????????????????????????????????????????????????????????????????????????????????????????????????????????????????????????????????????????????????????????????????????????????????????????????????????????????????????????????????????????????????????????????????????????????????????????????????????????????????????????????????????????????????????????????????????????????????????????????????????????????????????????????????????????????????????????????????????????????????????????????????????????????????????????????????????????????????????????????????????????????????????????????????????????????????
	Apidium_phiomense              013?000000???????1??????1????1-?0?-0100100010212?-1--00011110110110111000121202011001100000020110101000100000010101212100100111110000000000020122010002100000010111000022002302322-1202202-00302322-01100200-121210202110?10201000-00--10002--00012000--1000000001011-011300110111311010-00002111002012101----01210110110(0 1)011200000001000220010001010010-11201202---00010000002000-01100000000011111000200111011-0010012102000-011210-2-00001211200022021202100(0 1 2)2010110011010301010100-0201000100031101?00200001001-2???0?111?1?0011011????1101100011?????1?????????12?00?0???02121122000101???????????????11????000000110000??????0000001??000?10100020012200????000????????10??????????????111???1?????1?0000???????????????????????????????????????????????00112101010011200112011011031110010000001100100?????21?1????????????????????????21020?100110000???1000020100111000002-0????????0020121101?0??????01021111110111201111110001110011101211101200001--1000?1??????????????????????????????????????????????????0???????????????
???????0?????????????????????????????????????????????????????????????????????????????????????????????????????????????????????????????????????????????????????????????????????????????????????????????????????????????????????????????????????????????????????????????????????????????????????????????????????????????????????????????????????????????????????????????????????????????????????????????????????????????????????????????????????????????????????????????????????????????????????????????????????????????????????????????????????????????????????????????????????????????????????????????????????????????????????????????????????????????????????????????????????????????????????????????????????????????????????????????????????????????????????????????????????????????????????????????????????????????????????????????????????????????????????????????????????????????????
	Arsinoea_kallimos              ????????????????????????????????????????????????????????????????????????????????????????????????????????????????????????????????????????????????????????????????????????????????????????????????????????????????????????????????????????????????????????????????00011-022200110011321001-00000111012002101----001001100100001100010010000010000000110001001101100020001100000000-0-000-00000001112220012111100000000000010200230002111000000000100000002111210000010010011000110020000-02000000001101????????????????????????????????????????????????????????????????????????????????????????????????????????????????????????????????????????????????????????????????????????????????????????021?????????1?00???????????????????????????????????????????????????????????????????????????????????????????????????????????????????????????????????????????????????????????????????????????????????????????????????????????????????????????????????????????????????????????????????????????????????????????????????????????????????????????
?????????????????????????????????????????????????????????????????????????????????????????????????????????????????????????????????????????????????????????????????????????????????????????????????????????????????????????????????????????????????????????????????????????????????????????????????????????????????????????????????????????????????????????????????????????????????????????????????????????????????????????????????????????????????????????????????????????????????????????????????????????????????????????????????????????????????????????????????????????????????????????????????????????????????????????????????????????????????????????????????????????????????????????????????????????????????????????????????????????????????????????????????????????????????????????????????????????????????????????????????????????????????????????????????????????????????????????
	Bahinia_pondaungensis          01?0????????????????012?1????1-101-0100110010202?-1--00000000010001111020121?01021001100120020000001000------000101212100000???2100?200000022002?010002??????00011000?00-00022222210002002-0022222210000???????????200220010202010-00--00010100001122110000000(0 1)000011-02??00?1????321001-00000211002002101----00010110010001?20001010000000-0100000100111010--000120--011100002000-111000000000111220011111010100000000020000??0???????????????????????????????????0010000000100220000-0????000001100?????????????????????????????????????????????????????????????????????????011?????????????????????????????????0?01?110000??000?0000?????000???10?????????????????????????????????????????022?????????1??????????????????????????????????????????????????????????????????????????????????????????????????????????????????????????????????????????????????????????????????????????????????????????????????????????????????????????????????????????????????????????????????????????????????????????????????????????????????????????????
?????????????????????????????????????????????????????????????????????????????????????????????????????????????????????????????????????????????????????????????????????????????????????????????????????????????????????????????????????????????????????????????????????????????????????????????????????????????????????????????????????????????????????????????????????????????????????????????????????????????????????????????????????????????????????????????????????????????????????????????????????????????????????????????????????????????????????????????????????????????????????????????????????????????????????????????????????????????????????????????????????????????????????????????????????????????????????????????????????????????????????????????????????????????????????????????????????????????????????????????????????????????????????????????????????????????????????????
	Biretia_fayumensis             ?????????????????????????????????????????????????????00011110000111111000121202010001100010020110001000------001101?12100100111110002000000120120111002------0000-100002200022202201202002-0022202200010???????????201110010201000-00--0001000100110021000000000??????????????????????????????????????????????????????????01220001110000000-010000010011001201200020000111000021000111000000000111220001100010000000000010200110001000000000001100001002110210000010010011000220020002101010000001101???????????????????????????????????????????????????????????????????????????????????????????????????????????????????????????????????????????????????????????????????????????????????????????????????????????????????????????????????????????????????????????????????????????????????????????????????????????????????????????????????????????????????????????????????????????????????????????????????????????????????????????????????????????????????????????????????????????????????????????????????????????????????????????????????
?????????????????????????????????????????????????????????????????????????????????????????????????????????????????????????????????????????????????????????????????????????????????????????????????????????????????????????????????????????????????????????????????????????????????????????????????????????????????????????????????????????????????????????????????????????????????????????????????????????????????????????????????????????????????????????????????????????????????????????????????????????????????????????????????????????????????????????????????????????????????????????????????????????????????????????????????????????????????????????????????????????????????????????????????????????????????????????????????????????????????????????????????????????????????????????????????????????????????????????????????????????????????????????????????????????????????????????
	Biretia_megalopsis             ????????????????????????????????????????????????????????????????????????????????????????????????????????????????????1210010011110000100000022012000000-------0000-100002200002202201202002-002220220001000001011210201110010201000-00--0001102100110020000000000??????????????????????????????????????????????00110110110001220001010000000-010000010011001201200020000101000021000111000000000111220001100010000001000010100210001000000000001100000002110210000010010011000220020002101010000001(1 3)(0 1)1??????????????????????????????????????????????????????????????????????????????????????????????????????????????1?????????????????????????????????????????????????????????????????????????0??????????????????????????????????????????????????????????????????????????????????????????????????????????????????????????????????????????????????????????????????????????????????????????????????????????????????????????????????????????????????????????????????????????????????????????????????????????????????????????????????????????
?????????????????????????????????????????????????????????????????????????????????????????????????????????????????????????????????????????????????????????????????????????????????????????????????????????????????????????????????????????????????????????????????????????????????????????????????????????????????????????????????????????????????????????????????????????????????????????????????????????????????????????????????????????????????????????????????????????????????????????????????????????????????????????????????????????????????????????????????????????????????????????????????????????????????????????????????????????????????????????????????????????????????????????????????????????????????????????????????????????????????????????????????????????????????????????????????????????????????????????????????????????????????????????????????????????????????????????
	Bugtipithecus_inexpectans      ????????????????????????????????????????????????????????????????????????????????????????????????????????????????????0210000011101000100000002012101000000000000011000022200022202200212002-0022202200010???????????200(1 2)10011201000-00--0001000100001111000000000????????????????????????????????????????????????????????????????????????????????????001100120120002001001100002000-000-000000001110-01010-1200100003002000200??0??2??????????????????000211200000-10021000000100220000-02110000002311???????????????????????????????????????????????????????????????????????????????????????????????????????????????????????????????????????????????????????????????????????????????????????????????????????????????????????????????????????????????????????????????????????????????????????????????????????????????????????????????????????????????????????????????????????????????????????????????????????????????????????????????????????????????????????????????????????????????????????????????????????????????????????????????????
?????????????????????????????????????????????????????????????????????????????????????????????????????????????????????????????????????????????????????????????????????????????????????????????????????????????????????????????????????????????????????????????????????????????????????????????????????????????????????????????????????????????????????????????????????????????????????????????????????????????????????????????????????????????????????????????????????????????????????????????????????????????????????????????????????????????????????????????????????????????????????????????????????????????????????????????????????????????????????????????????????????????????????????????????????????????????????????????????????????????????????????????????????????????????????????????????????????????????????????????????????????????????????????????????????????????????????????
	Eosimias_centennicus           ???????????????????????????????????0100110010{0 1}0??2??????????????????????0111201000000100022221000000000------000100212100000111210012000000121020010002------00011000000-0002222221000-002-002222221000????????????200220010202010-00--00010100001011210000000(0 1)000001-022200210011321001-00000211012002101----00000110010001220001210000000-01000001001210110010002000002200002000-010-00000000112220011110010000000002220001220110010000000222100002002111200020010010000000200220000-01010000001100????????????????????????????????????????????????????????????????????????????????????????????????????????????????????????????????????????????????????????????????????????????????????????0220??200000110001???????????????????????????????????????????????????????????????????????????????????????????????????????????????????????????????????????????????????????????????????????????????????????????????????1101101011110111111???????????????????????????????????????????????????????????????????????????????????????????????????
?????????????????????????????????????????????????????????????????????????????????????????????????????????????????????????????????????????????????????????????????????????????????????????????????????????????????????????????????????????????????????????????????????????????????????????????????????????????????????????????????????????????????????????????????????????????????????????????????????????????????????????????????????????????????????????????????????????????????????????????????????????????????????????????????????????????????????????????????????????????????????????????????????????????????????????????????????????????????????????????????????????????????????????????????????????????????????????????????????????????????????????????????????????????????????????????????????????????????????????????????????????????????????????????????????????????????????????
	Eosimias_sinensis              ???????????????????????????????????010011101010??3???000{0 1}{0 1}?????????????20111101001001100020020000001000------000101212100000111100012000000020020010002------0001100000{0 1}20002221221000-002-002222221001000001011200200210010202000-00--00010100001011210000000(0 1)0??001-02???0????????????-00?002????2002101----00?001???1??01??000?????????????????01001100120120002000012200101000-011000000000112220111100000100000002220200220112010000000222000002??????2??????10010200000220120000-0100000000110100000??000??0??0??????00--???1???1???????????????????1??????????????????????????????????????????????????????????????????????????????????????????????????????????????????????????????????0110????????1?00?????????????????????????????????????????????????????????????????????????????????????????????????????????????????????????????????21020?000110000???000101000011000000010?????????????????????????????110110101111011111100012110121012111000??????????????????????????????????211111000?10???????0?????????????????????????
?????????????????????????????????????????????????????????????????????????????????????????????????????????????????????????????????????????????????????????????????????????????????????????????????????????????????????????????????????????????????????????????????????????????????????????????????????????????????????????????????????????????????????????????????????????????????????????????????????????????????????????????????????????????????????????????????????????????????????????????????????????????????????????????????????????????????????????????????????????????????????????????????????????????????????????????????????????????????????????????????????????????????????????????????????????????????????????????????????????????????????????????????????????????????????????????????????????????????????????????????????????????????????????????????????????????????????????
	Myanmarpithecus_yarshensis     ????????????????????????????????????????????????????????????????????????????????????????????????????????????????????121000001110100100000002201211110010-----001111000021000112222112010000002222221001001201110000000110010201100-00-(0 1)0000010100021111000000002????????????????????????????0021??12002101----00010110010001?20001000000000-02000001????????????????????????????????????????????1????????????????????????????0-010210-200000001000002110211210000010010000000110210001102110000001101????????????????????????????????????????????????????????????????????????????????????????????????????????????????????????????????????????????????????????????????????????????????????????011?????????1?0001?????????????????????????????????????????????????????????????????????????????????????????????????????????????????????????????????????????????????????????????????????????????????????????????????????????????????????????????????????????????????????????????????????????????????????????????????????????????????????????
?????????????????????????????????????????????????????????????????????????????????????????????????????????????????????????????????????????????????????????????????????????????????????????????????????????????????????????????????????????????????????????????????????????????????????????????????????????????????????????????????????????????????????????????????????????????????????????????????????????????????????????????????????????????????????????????????????????????????????????????????????????????????????????????????????????????????????????????????????????????????????????????????????????????????????????????????????????????????????????????????????????????????????????????????????????????????????????????????????????????????????????????????????????????????????????????????????????????????????????????????????????????????????????????????????????????????????????
	Parapithecus_fraasi            ????????????????????????????????????????????????????????????????????????????????????????????????????????????????????????????????????????????????????????????????????????????????????????????????????????????????????????????????????????????????????????????????001-1-0223001-0111-------0-002110002002101----022101100100011100000001000210010001110000-11201202---00010000002000-010-000000001110-00010-102001-0010011102000-000210-0-0000111200000-02121110012110-11011000201010102101020001000311????????????????????????????????????????????????????????????????????????????????????????????????????????????????????????????????????????????????????????????????????????????????????????1110001100??111101?????????????????????????????????????????????????????????????????????????????????????????????????????????????????????????????????????????????????????????????????????????????????????????????????????????????????????????????????????????????????????????????????????????????????????????????????????????????????????????
???????0?????????????????????????????????????????????????????????????????????????????????????????????????????????????????????????????????????????????????????????????????????????????????????????????????????????????????????????????????????????????????????????????????????????????????????????????????????????????????????????????????????????????????????????????????????????????????????????????????????????????????????????????????????????????????????????????????????????????????????????????????????????????????????????????????????????????????????????????????????????????????????????????????????????????????????????????????????????????????????????????????????????????????????????????????????????????????????????????????????????????????????????????????????????????????????????????????????????????????????????????????????????????????????????????????????????????????
	Parapithecus_grangeri          01??0?????????????????2?1????1-?00-010???????????????00011110??01??????0????????????????????????????????????????????????????????????????????????????????????????????????????????????????????????????????????????????????????????????????????????????????????????1-1-1-0---------------------00211002011101----001201110100012200000000000220010001010010-01200202---00010000001000-010-0000000011110000100121010100000111020110000210021000011120000121211011001001(0 1)110011000300010100-0201000100131001301200001001-2??10011101?0011011??001101100010?01011012110101120001001002121022?10102?????????????2111001000012011000010000000000????000011000????????????????321?????10221100000-1000121?????????111101?????????????????????????????????????????????????1121110100112001120110110?????????????????????????????????????????????????????21020?000110000?001000021100111101002-0????????0020120001?01?????01???????????????????????????????????????????????????????????????????????????????????????????????????????????????????????
???????0?????????????????????????????????????????????????????????????????????????????????????????????????????????????????????????????????????????????????????????????????????????????????????????????????????????????????????????????????????????????????????????????????????????????????????????????????????????????????????????????????????????????????????????????????????????????????????????????????????????????????????????????????????????????????????????????????????????????????????????????????????????????????????????????????????????????????????????????????????????????????????????????????????????????????????????????????????????????????????????????????????????????????????????????????????????????????????????????????????????????????????????????????????????????????????????????????????????????????????????????????????????????????????????????????????????????????
	Phenacopithecus_spp.           ????????????????????????????????????????????????????????????????????????????????????????????????????????????????????12100000111210012000000121020010002------0001100000{0 1}200012222210102002-0012222210000{0 1}00010{0 1}?2?0200220011202010-00--00000100001111210000000(0 1)0??011-0???????????321011-??0??????????????????00010110110001220001210001020-01000001001(0 1)00110120002000012200002000-111000000000111220011110000000000001(0 1)10000210110010000000221000002002111200020010010000000200220000-01010000001(1 2)(0 1)0?????????????????????????????????????????????????????????????????????????0???????????????????????????????????0?0??11??0????????????????000?????????????????????????????????????????????????????????????????????????????????????????????????????????????????????????????????????????????????????????????????????????????????????????????????????????????????????????????????????????????????????????????????????????????????????????????????????????????????????????????????????????????????????????????????????????????????????????
?????????????????????????????????????????????????????????????????????????????????????????????????????????????????????????????????????????????????????????????????????????????????????????????????????????????????????????????????????????????????????????????????????????????????????????????????????????????????????????????????????????????????????????????????????????????????????????????????????????????????????????????????????????????????????????????????????????????????????????????????????????????????????????????????????????????????????????????????????????????????????????????????????????????????????????????????????????????????????????????????????????????????????????????????????????????????????????????????????????????????????????????????????????????????????????????????????????????????????????????????????????????????????????????????????????????????????????
	Phileosimias_kamali            ??????????????????????????????????????????????????????????????????????????????????????????????????????????????????????????????????????????????????????????????????????01200010202201102002-001220220001000001001010100110010201000-00--0000000100000000000000000??????????????????????????????????????????????????????????01220001110000000-010000010012001201200020010122000021000111000000000111210001100010000000002210200210002000000000221000001002110110022010010011000220020002101010000001311???????????????????????????????????????????????????????????????????????????????????????????????????????????????????????????????????????????????????????????????????????????????????????????????????????????????????????????????????????????????????????????????????????????????????????????????????????????????????????????????????????????????????????????????????????????????????????????????????????????????????????????????????????????????????????????????????????????????????????????????????????????????????????????????????
?????????????????????????????????????????????????????????????????????????????????????????????????????????????????????????????????????????????????????????????????????????????????????????????????????????????????????????????????????????????????????????????????????????????????????????????????????????????????????????????????????????????????????????????????????????????????????????????????????????????????????????????????????????????????????????????????????????????????????????????????????????????????????????????????????????????????????????????????????????????????????????????????????????????????????????????????????????????????????????????????????????????????????????????????????????????????????????????????????????????????????????????????????????????????????????????????????????????????????????????????????????????????????????????????????????????????????????
	Pondaungia_cotteri             013??000000101?1?100???????????????010011001020?1-1--00000?????????????20021?020000011000000201001011000-----0001012121000001110000000000002201?21110000-----00011100000-2001221220100-0001201221220111000211111210200000010201100-00-10010100100020011000000002????????????????????????????01?????2002101----00?001???1??01110000012000001001000101001210120121001001000000003000-111500000000111220002101110100000001220200230012121110000222100002002211210020010010000000110130101102010000001101?????????????????????????????????????????????????????????????????????????????????????????????????????????????00?????010????????????????010???10?01002100????????????????????????????????021?????????1?2111???????????????????????????????????????????????????????????????????????????????????????????????????????????????????????????????????????????????????????????????????????????????????????????????????02110010101101110110??????????????????????????????????????????????????????????????????????????????????????????????????
?????????????????????????????????????????????????????????????????????????????????????????????????????????????????????????????????????????????????????????????????????????????????????????????????????????????????????????????????????????????????????????????????????????????????????????????????????????????????????????????????????????????????????????????????????????????????????????????????????????????????????????????????????????????????????????????????????????????????????????????????????????????????????????????????????????????????????????????????????????????????????????????????????????????????????????????????????????????????????????????????????????????????????????????????????????????????????????????????????????????????????????????????????????????????????????????????????????????????????????????????????????????????????????????????????????????????????????
	Proteopithecus_sylviae         013??00000???????1????{1 2}?1????1-?01-0100100010202?-1--00001010110101111020121202022001100010221010001000------00000-212100100111220002000000121020010002------0000-000022200022222201202002-002222220001010001011210000110010201000-00--0001010000000021000000000????????????????????????????01211012002101----02110110110001010001111000000-01000001001200120020001000002100002100011100000000011121000110001000000000211000011000000000000021110000100211121002001001001100022002000110101000000131101?0?2?0001001-2??10011101?0011?11??00110110001??0?00??????0???12?00?10?00212?02???0101?????????????21110010000110110000100??00???0????00011?1010???????????????3???????????????????????011?????????1???01???????????????????????????????????????????????????????????????????????????????????????????????????????????????????????????????21020????110000?????0002000111020000010000001200000121101101?000001020011010111211111110??????????????????????????????????????????????????????????????????????????????????????????????????
???????0?????????????????????????????????????????????????????????????????????????????????????????????????????????????????????????????????????????????????????????????????????????????????????????????????????????????????????????????????????????????????????????????????????????????????????????????????????????????????????????????????????????????????????????????????????????????????????????????????????????????????????????????????????????????????????????????????????????????????????????????????????????????????????????????????????????????????????????????????????????????????????????????????????????????????????????????????????????????????????????????????????????????????????????????????????????????????????????????????????????????????????????????????????????????????????????????????????????????????????????????????????????????????????????????????????????????????
	Serapia_eocaena                ?????????????????????????????????????????????????????????????????????????????????????????????????????????????????????????????????????????????????????????????????????????????????????????????????????????????????????????????????????????????????????????????????????????????????????????????0?????2002101----02210111110001220001110000000-00000011000100120020001000011100001000-111000000000111210001100010000000001210000210000100000000121100001002111210021010010011000220020001101010000001311????????????????????????????????????????????????????????????????????????????????????????????????????????????????????????????????????????????????????????????????????????????????????????011?????????1???01?????????????????????????????????????????????????????????????????????????????????????????????????????????????????????????????????????????????????????????????????????????????????????????????????????????????????????????????????????????????????????????????????????????????????????????????????????????????????????????
?????????????????????????????????????????????????????????????????????????????????????????????????????????????????????????????????????????????????????????????????????????????????????????????????????????????????????????????????????????????????????????????????????????????????????????????????????????????????????????????????????????????????????????????????????????????????????????????????????????????????????????????????????????????????????????????????????????????????????????????????????????????????????????????????????????????????????????????????????????????????????????????????????????????????????????????????????????????????????????????????????????????????????????????????????????????????????????????????????????????????????????????????????????????????????????????????????????????????????????????????????????????????????????????????????????????????????????
	Siamopithecus_eocaenus         ????????????????????????1????1-1??-010?1???????2??1--00000?????????????20011201100001100000020100001000------000101212100000121000010000000020120010002------00011100020-2001002221100-010120222222121100021111101000200001020(0 1)000-00--000011000002112100000000100001-?1??00????????????-00?00211002001001----000001???0??01120001000001020-010000010010-0110120002001010000002000-1110000000001110-00010-12101100001000002010-000210-210300000200002002311010000010010000000110210000-010000010(0 1)2001?????????????????????????????????????????????????????????????????????????????????????????????????????????????0000011010????????????????000??????0???????????????????????????????????????022???2?????1?2201?????????????????????????????????????????????????????????????????????????????????????????????????????????????????????????????????????????????????????????????????????????????????????????????????????????????????????????????????????????????????????????????????????????????????????????????????????????????????????????
?????????????????????????????????????????????????????????????????????????????????????????????????????????????????????????????????????????????????????????????????????????????????????????????????????????????????????????????????????????????????????????????????????????????????????????????????????????????????????????????????????????????????????????????????????????????????????????????????????????????????????????????????????????????????????????????????????????????????????????????????????????????????????????????????????????????????????????????????????????????????????????????????????????????????????????????????????????????????????????????????????????????????????????????????????????????????????????????????????????????????????????????????????????????????????????????????????????????????????????????????????????????????????????????????????????????????????????
	Aegyptopithecus_zeuxis         013000000001220001000112111101-101-01001000102021-1--1------------------012230200000110000(0 1)120110001000------001101212100100111000000000002120120010002------00111100002200022222201212012-00122122101103(1 2)001(0 1)11200201(0 1)(0 1)0010101000-00--000000000012110100000000001011-011300110111311111-00000211002002101----1-----------02220011000000000-010000010010-012002000100101020000310002115000000001110-01010-10100000000022102000-010210-00100022110000200231121002211001001111(0 1)30111000200201000000110101201200001001-2??10011111??011011??001101110010101001010010101122001101003221122?10101111101???????11112000100010010000000000000100101020210102021023000???????000?????10221110001-1010112101210020211210???????????????????????????????????????????????001121110100002001(0 1)2012011011110100?000011??????????????????????????????????????????????????????????000201011000000100000000120??00121101?????????10011100101312111111001??11001210??3?????????????????1?????????????????????301200000?10?????????????????0???????????????
???????0?????????????????????????????????????????????????????????????????????????????????????????????????????????????????????????????????????????????????????????????????????????????????????????????????????????????????????????????????????????????????????????????????????????????????????????????????????????????????????????????????????????????????????????????????????????????????????????????????????????????????????????????????????????????????????????????????????????????????????????????????????????????????????????????????????????????????????????????????????????????????????????????????????????????????????????????????????????????????????????????????????????????????????????????????????????????????????????????????????????????????????????????????????????????????????????????????????????????????????????????????????????????????????????????????????????????????
	Catopithecus_browni            013000000001211101000112100101-100-01001000101021-1--1------------------0111302021001100020120000001000------000101212100000111210002000002121020010002------00011000002200022222210202002-002222221000010001011100200110010201(0 1)00-00-0000101010011112100000000000011-011300110011310011-00000210002002101----1-----------01120011001000000-0100000100121011011000200000000000110001112000000001112100010000100000000000000000-000010-000000000100001001111110000110010011000320020000-0201000000000101001200001001-2??10011101??011011??00110110001??0??010???100-?12100?10?00212102???0101?????????????1?1100000000?0110001?000000???0????00021?1000???????????????3???????????????????????011000210010211100?????????????????????????????????????????????????1021010100002000120111110?????????????????????????????????????????????????????????????????????????0002010110000000000?????1???????????????????????00100010121221111100?????????????????????????????????????????????????????301200000?10?????????????????????????????????
???????0?????????????????????????????????????????????????????????????????????????????????????????????????????????????????????????????????????????????????????????????????????????????????????????????????????????????????????????????????????????????????????????????????????????????????????????????????????????????????????????????????????????????????????????????????????????????????????????????????????????????????????????????????????????????????????????????????????????????????????????????????????????????????????????????????????????????????????????????????????????????????????????????????????????????????????????????????????????????????????????????????????????????????????????????????????????????????????????????????????????????????????????????????????????????????????????????????????????????????????????????????????????????????????????????????????????????????
	Cercocebus_agilis              024000000000002201000121000101-102-0110100010(0 2)121-1--1------------------0121302000001100200020100001000------002101212100000111000020000000020110010002------00211100002100022222201211012-002222220001022000211010012000013203000-00--000101212002332211120110002011-012300130011320011-00100201102002101----1-----------0222001000000000(0 1)202(0 1)001010000-012202100001100000000220011115000000001110-01200-12001010000000202010-020210-2100000022000022121200100000111210001100--220000-0202000002231001301200001001-2(0 1)11001111111011111110111011200100010010000101011222-0001003321122110201111101100120121110010120000110000101100010201-100202101001-------1010100001111011222222111111111111100121102011221001000110001110110002203100011112000010211010000001221210100102112101-1111(0 1)012121201110011011001120121110000000200011111100101112012031(0 1)1010000(0 1)100000010202111011002-021000020000012110100100000010111000101312001111000011(0 1)0012100221100100001--20000000111110111100001000030120000000001021100022110-120000010002011110
111101000100012110111211111000111??????????????????????????????????????????????????????????????????????????????????????????????????????????????????????????????????????????????????????????????????????0001111111111100000000000000000000000000000000000000000000000000000000000000000000000000000000000000000000000000000000000000000000000000000000000000000000000000000000000000000000000000000000000000000000000000000000000000000000000000000000000000000000000000000000000000000000000000000000000000000000000000000000000000000000000000000000000000000000000000000000000?1101110100001?11000?111111101?011111110011111111101100010111000000000010000000011011011111000?010010000000001011111111111111111111111101110111111111111111111000000000000000001000001000010100011000110000010000000000000000000000000100000000000000000?10?00000000001?11110000?110011100000?11011000000
	Cercopithecus_neglectus        024000000000002201000120000101-101-0110100010(1 2)121-1--1------------------0001301000001100200020100001000------001101211100010111000030000000020120010002------00211100002100022222201211012-0022222200010020000110000(1 2)2000010203000-00--000101202002332211120110001011-012300120011320011-0010020001200(1 2)101----1-----------02220010000000000-000000010010-012222101001100000000030022215000000001110-01200-12001010000000102010-010210-21000000110000121200---0000-111220001100--230000-0202000002231001301200001001-21-10011111110110112100110112001000100101(0 1)0(1 2)0(0 1)011112-0001003321122010201111101100110121110010100010110000300100010101-100202101001-------1010100002211011222222111111111111100121102011221001000010011110110002203100010111000010210111000001121210101102122101-011101121202001010111110012201211100000002100110111002011120120(1 2)0(0 1)1010000(0 1)100000011201111111002-0(1 2)000002000001200011010000001011100010131200101100000100012100221101000001--10000000111110111100001000030120000001001021000022110-120000010002011110
11110100010001211011121111100011110100??1101000101001001011010011101111100011100000101001110?00001--10000001-01000000010010000000101000011-0000?0001000001000000000001000020000110001210000110100000000000111111111110000000000000000000000000000000000000000000000000000000000000000000000000000000000000000000000000000000000000000000000000000000000000000000000000000000000000000000000000000000000000000000000000000000000000000000000000000000000000000000000000000000000000000000000000000000000000000000000000000000000000000000000000000000000000000000000000000000000011111111111111111111111111110010000100100011110111011000010000000000?001000000000100001???1000001001000000000100?01010101?00001?010?0000000000101000010?011010000000000000000001000??0000010?0001100011000001000000000?000000000?0000010?000000000000000010?00000?00001111111110?11?111100001111011100010
	Epipliopithecus_vindobonensis  013000000001000111000112100101-100-0100100010202?-1--1------------------0122302010001100100020110001000------002101212100100111110010000000020120211002------00211100002100022222201211002-001221221001032001201200202000010201000-00--00000000001211(0 2)100000000201011-011300110011310001-00000211012002101----1-----------01220001000000000-0110110100112012112000101101020000320011113000000001110-00020-12001010000022202000-002210-2100002221000022121110100220111111011103(0 1)121000210201000000220101301200001001-2?????11111??011?11????1101110010?????1???????????????0???0332??2???010???????????????0110??010000011000000000100000????000???1000???????????????0???????????????????????122001211020210010??????????????????02???????????????????????????00122001120000201?10000001021200010000001101100122012101???????????????1102101??????????????????????????????????????????????????????????????????????10010010110200001110000100013110221001????????????000010111011110000???00301200000000000010000????????100??1000201????
?????????????????????????????????????????????????????????????????????????????????????????????????????????????????????????????????????????????????????????????????????????????????????????????????????????????????????????????????????????????????????????????????????????????????????????????????????????????????????????????????????????????????????????????????????????????????????????????????????????????????????????????????????????????????????????????????????????????????????????????????????????????????????????????????????????????????????????????????????????????????????????????????????????????????????????????????????????????????????????????????????????????????????????????????????????????????????????????????????????????????????????????????????????????????????????????????????????????????????????????????????????????????????????????????????????????????????????
	Hoolock_hoolock                013000000001000011100022100101-101-01001000102020-1--1------------------0112302000001100200020100001000------0021012(0 1)210(0 2)000101000010000000020120010002------0001110000210002222221121(1 2)0000002222221001022201110000002000013203000-00--000101012002112101100010001011-022301110011320001-00000211012002101----1-----------0222001000(0 1)000000-010000010010-112122100000000000000(1 2)10002215000000001110-01000-10100010032000001000-000110-01030000000000(1 2)2(0 1)2010010000111120101110(2 3)11110000-0201000100101101312200001001-2011001111111011111010011011200100000010120100-1122(1 2)00000003321(0 1)22010101111111001010120110011100010110000000101001101-0002011010002001300001010000221001022222211111111111211011100002111100100001021(1 2)1201(0 1)0002220010120012000010002002000001221120210122011101-01111312000300000101011001220121010000000100101211111101113012030221100001110000010202110000022-01100002000001211110011000001020101010131201001100011000012111211101000001--1000100011110-111100011000030120000000010001100012110-121001110002011110
11110100010001211111121111111011110100010100000100001001111010011101101100111110100110?00010000?1000211100110100010111101100110000010011101101000111000?1?0?11-0011001000120101111111110000?01110020001000111111111110000000000000000000000000000000000000000000000000000000000000000000000000000000000000000000000000000000000000000000000000000000000000000000000000000000000000000000000000000000000000000000000000000000000000000000000000000000000000000000000000000000000000000000000000000000000000000000000000000000000000000000000000000000000000000000000000000000000000000??0000000000000?00000000?00000000??00000000?00000??00000?00???0?00000000000?000000000000000000???000000000?000?0000000000000000000000000000000000000000?0111011010000000??0000000000000?00000?00000000000000?0000000000000000000000000000000?00000000000??00000000000000?0000?0000000?00000000?00000
	Laccopithecus_robustus         013100000001002001000112100101-100-01001100102021-1--1------------------0122202011001100210220100001000------000101202100100111110011000002220110010001------00211100002100022222201212012-002222220001022001211200201100010203000-00--000101000012112100000000101011-011300110011310001-00000201012001101----1-----------02220001000000000-010011010010-012112100100101010000330011115000000001110-00020-12001000000010102000-002210-2000001220000020021112100000100111000100--120000-02010000001101?????????????????????????????????????????????????????????????????????????03321122??01011????????????2?11???11100??1100000000010001000??010?1?100021013000????0??????????????????????????112?????????1?22??????????????????????????????????????????????????????????????????????????????????????????????????????????????????????????????????????????????????????????????????????????????????????????????????????????????????????????????????????????????????????????????????????????????????????????????????????????????1????????????
?????????????????????????????????????????????????????????????????????????????????????????????????????????????????????????????????????????????????????????????????????????????????????????????????????????????????????????????????????????????????????????????????????????????????????????????????????????????????????????????????????????????????????????????????????????????????????????????????????????????????????????????????????????????????????????????????????????????????????????????????????????????????????????????????????????????????????????????????????????????????????????????????????????????????????????????????????????????????????????????????????????????????????????????????????????????????????????????????????????????????????????????????????????????????????????????????????????????????????????????????????????????????????????????????????????????????????????
	Oligopithecus_rogeri           ???????????????????????????????????01001100101021-1--1------------------0121302022001100000021000001000------00100-212100000111220000000002221020011002------0000-000001200022222210102002-001222221000011001011000202100010201000-00--0001010100101021000000000????????????????????????????00211002002101----1-----------0222001100(0 1)000000-010000010112101201200010000000000033010221500000000111220001000000000000000210001220000100000000001200001002111210000010010011000320020000-02010000000001???????????????????????????????????????????????????????????????????????????????????????????????????????????????????????????????????????????????????????????????????????????????????????????????????????????????????????????????????????????????????????????????????????????????????????????????????????????????????????????????????????????????????????????????????????????????????????????????????????????????????????????????????????????????????????????????????????????????????????????????????????????????????????????????????
?????????????????????????????????????????????????????????????????????????????????????????????????????????????????????????????????????????????????????????????????????????????????????????????????????????????????????????????????????????????????????????????????????????????????????????????????????????????????????????????????????????????????????????????????????????????????????????????????????????????????????????????????????????????????????????????????????????????????????????????????????????????????????????????????????????????????????????????????????????????????????????????????????????????????????????????????????????????????????????????????????????????????????????????????????????????????????????????????????????????????????????????????????????????????????????????????????????????????????????????????????????????????????????????????????????????????????????
	Oligopithecus_savagei          ???????????????????????????????????????????????????????????????????????????????????????????????????????????????????????????????????????????????????????????????????????1200022222210???????????????????????????????200100010201000-00--0001010100101021000000000????????????????????????????00211012002101----1-----------02220011110000000-0100000100021012002000100000000000220102115000000001112200010000000000000010101000-000210-2000001011000????????????????0010011000220020000-02110000000001????????????????????????????????????????????????????????????????????????????????????????????????????????????????????????????????????????????????????????????????????????????????????????022?????????1?10???????????????????????????????????????????????????????????????????????????????????????????????????????????????????????????????????????????????????????????????????????????????????????????????????????????????????????????????????????????????????????????????????????????????????????????????????????????????????????????
?????????????????????????????????????????????????????????????????????????????????????????????????????????????????????????????????????????????????????????????????????????????????????????????????????????????????????????????????????????????????????????????????????????????????????????????????????????????????????????????????????????????????????????????????????????????????????????????????????????????????????????????????????????????????????????????????????????????????????????????????????????????????????????????????????????????????????????????????????????????????????????????????????????????????????????????????????????????????????????????????????????????????????????????????????????????????????????????????????????????????????????????????????????????????????????????????????????????????????????????????????????????????????????????????????????????????????????
	Presbytis_melalophos           014010000001212211000112100101-101-0110100010(0 1)021-1--1------------------0123202000001100300020100001000------002101202100100111000030000000020110010002------00210100022100022222201211012-002222220001002000011000012000013203000-00--000101202002332211120110001011-012300120111321011-00000(1 2)1(0 1)012002101----1-----------022200110000000110010011010010-012222100001100000000110012115000000001110-01230-12001010000000202010-013210-2100000021000022111(0 1)0(1 2)100000111222001100--230000-0202000002101001301200001001-21-1001111111011011100011011200100110010120101011112-00010033211220102011111010100201201100120100(0 1)0110000300001(0 1)10101-100102101010???????101?100002210011222222111111111111101021102011221001000000011100110001203100020012000010111011000002221110210002111101-01110210121200100011001001220121110000000100111010100201002012011111100010100000011201110110002-02000002000001211210010000001012110010131201111100010100012100211100200001--10001000211110011100001000030120000000011021000022110-120000110002011110
111101000100012110111211111000111??????????????????????????????????????????????????????????????????????????????????????????????????????????????????????????????????????????????????????????????????????00011111111111000000000000000000000000000000000000000000000000000000000000000000000000000000000000000000000000000000000000000000000000000000000000000000000000000000000000000000000000000000000000000000000000000000000000000000000000000000000000000000000000000000000000000000000000000000000000000000000000000000000000000000000000000000000000000000000000000000000000110111010000101100000?0100?000000000?00?00111010?0100??0010000?00?00?0000?00000010000?1?00000?0???00?000000010?0000001001000000000100??0?000000?000?000001010000????0000?10010110010??1111111011101111?100010100111111011101?1111101111110000101111000?0100000011010100?1010????10?00110000001000100000?
	Saadanius_hijazensis           01?00????????????1??0012111101-101-0100100010102?-1--1------------------0121??2????????????????????????????????????2121?????????????????????????????????????????????0?02200022222211201002-002222220011032000211200202000013203000-00--000101010012002100000000??????????????????????????????????????????????????????????????????????????????????????????????????????????????????????????????????????????????????????????????????????????????????????????????????????????????????????????????????????01111?0??0100????????11111??011?1???00110112001??0?001?10??????1222-??0??0322??2????????????????????1?11???11000??010100101101000201-??020??????01??03??0????000????????10?????????????????????????????????????????????????????????????????????????????????????????????????????????????????????????????????????????????????????????????????????????????????????????????????????????????????????????????????????????????????????????????????????????????????????????????????????????????????????????????????????????????????????????
?????????????????????????????????????????????????????????????????????????????????????????????????????????????????????????????????????????????????????????????????????????????????????????????????????????????????????????????????????????????????????????????????????????????????????????????????????????????????????????????????????????????????????????????????????????????????????????????????????????????????????????????????????????????????????????????????????????????????????????????????????????????????????????????????????????????????????????????????????????????????????????????????????????????????????????????????????????????????????????????????????????????????????????????????????????????????????????????????????????????????????????????????????????????????????????????????????????????????????????????????????????????????????????????????????????????????????????
	Victoriapithecus_macinnesi     023010000000210101000122100101-100-01001(0 1)0010(1 2)021-1--1------------------0121302020001100100020100001000------0001012121000001112(1 2)0010000000020110010002------00011100002100022222201211002-00222(0 2)220011022000211000002000013203000-00--000101010002222(1 2)10000010001011-012300120011320000-00000201102002101----1-----------0222001100000000(0 1)0010000010010-0121121001010000000001000-0015000000001110-00000-12001010000000202010-010210-210000002100002212220010000111111001110201110100-0201000101131001301200001001-2??10011111??011?1???01110112001??010010220201011112-??000031211220102011111?????????20111010100010110000100000001201-??02021?10001000?000????000?11?????20??????????????111???2???20112210????????????????????????????????????????????????????????????????????????????????200101010????????????????????????????????????????????????????????????????????????????????????????????????????????????????????????????????????????????????????????????????????????????????????????????????????????????????????????????????
?????????????????????????????????????????????????????????????????????????????????????????????????????????????????????????????????????????????????????????????????????????????????????????????????????????????????????????????????????????????????????????????????????????????????????????????????????????????????????????????????????????????????????????????????????????????????????????????????????????????????????????????????????????????????????????????????????????????????????????????????????????????????????????????????????????????????????????????????????????????????????????????????????????????????????????????????????????????????????????????????????????????????????????????????????????????????????????????????????????????????????????????????????????????????????????????????????????????????????????????????????????????????????????????????????????????????????????
	Cacajao_calvus                 013000000201011111000120000101-102-01001(0 1)00100-20-1--000222100001101110(1 2)0122202000001100100020100001000------001101112100010111000010000000020120010002------001111010121000222222112010100002222221001011201011001002200003203000-00--000111012002112101000000102021-011300210011310001-01000200102002101----012201000111012200000000000020122011110010-012102100101100000000320002215000000011110-00110-10101011030000002010-000210-01131000010000021100---0000-011101000020--130000-0200000000131101212200001001-2011001110110011011010011011000100000011120100-11202-0100003221(0 1)221002001111011200(0 1)0110110?01010010111100101100000110000020(1 2)101011-------1001000022100001222222111111111111200121002011100001000110010110110002202110020112000010011002010001221011111002011020100010312000100000011001001010121011000000100011101102111112001010000100000001000020002110010002-01000002001001211010012000001011010110111201111110001110012110211102200001--2000010000110-011100000020030120000000011001000012110-121200010002011111
011101000011112110111211110000111??????????????????????????????????????????????????????????????????????????????????????????????????????????????????????????????????????????????????????????????????????00011111011111111?1111?????????????????????????????????????????????00?????????0?????????????????????????????????????????????????????????????????????????????????????????????????????????????????????????????????????????????????????????????????????????????????0???????????????????????????????????????????0000000000000000000000000000000000000000000000000000000000000000000000000000000000000000000000000000000000000000000000000000000000000000000000000000000000000000000000000000000000000000000000000000000000000000000000000000000000000000000000000000000000000000000000000000000000000000000000000000000000000000000000000000000000000000000000000000000000000000000000
	Brachyteles_arachnoides        004100000001112001120002111101-100100011101100-20-1--00011110210110111020121202022001100000020100001000------000101112100000101220000000000020120010002------00011101022100022222211201012-002222221001010201011002002220010103100-00-1000111202002002201000001200001-022301010011321111-00002111002012101----012(1 2)011101000112000000(0 1)000012001001111001100121120101000010000001300211150000000111111012200001000000100002000011011000000010000210000120100---0000-000121000000--130100-0202000000000101112210001001-2011001110110011011200011011000100000011100101111221001010032221222001011111010(0 1)1010110110?11100020110000000000000100000010211100020023100??11110320?????212222111111111110210021002001211001000100211120100000203200120112100210010002000001220011110022011021-00110312000200000001101001110120011000000010111201100301113012020110100002001000020001110100012-00110102001001211110010000001001100110110211001110010000013111221100200001--2000000010110-011100001000030120000001010001100022120-010001111002011111
0111210000???12110111211110000111??????????????????????????????????????????????????????????????????????????????????????????????????????????????????????????????????????????????????????????????????????00011111011111111??????????11????????????????????????????????????????????000000??????????????????????????????????????????????????????????????????????????????????????????????????????????????????????????????????????????????????????1???????????????00?????????????????????????????????????????????????????0000000000000000000000000000000000000000000000000000000000000000000000000000000000000000000000000000000000000000000000000000000000000000000000000000000000000000000000000000000000000000000000000000000000000000000000000000000000000000000000000000000000000000000000000000000000000000000000000000000000000000000000000000000000000000000000000000000000000000000000
	Callimico_goeldii              013100000001(1 2)(1 2)0011000022111101-101-01001000102021-1--0002121011011011102012(1 2)(2 3)02011001100000020100001000------000101112100000111110000000000020120010002------000110010112000(1 2)22(1 2)2211102012-00(1 2)02(1 2)221001010001011002202(0 1)(0 1)0010201(0 1)00-00-0000000002000110100000000001011-022300110011320001-00000211012002101----02220110010001120000000000002010(0 1)000110010-012202100101000000000(0 1)(0 1)001110-000000011110-01210-12001000000000101010-011110-200(0 3)0000(0 1)20000000200---0000-000000000000--220100-0102000000220001300200001001-20110011101100110110100110110001110000101(0 1)1200-1110(1 2)00101002321022100210111101010001120110?(0 1)00000101100000000010010001000100111010000120001111110211?????212212010011100112200021000011100101100010000010010001003000020011000111100111010001220021210102001120111010310201000001001101001210121010000000110111011102201112001000000100000000000010101111200002-01000002001001211011010000001012010010111210101110011110012101211100100001--20000100001111111100000000030120000001010001010012130-120200000103011111
011101000011112110111211110000111??????????????????????????????????????????????????????????????????????????????????????????????????????????????????????????????????????????????????????????????????????00011111011111111??????????????????10????1?111111??????????????????????00???????????????????????????????????????0000???????1?0????1?????????????????????????????????????????????????????????????????????????????????????????????????????????????????????????????????1?????????????????????????0?????????????0000000000000000000000000000000000000000000000000000000000000000000000000000000000000000000000000000000000000000000000000000000000000000000000000000000000000000000000000000000000000000000000000000000000000000000000000000000000000000000000000000000000000000000000000000000000000000000000000000000000000000000000000000000000000000000000000000000000000000000000
	Cebuella_pygmaea               013100000000210011000110110101-101-01001000112021-1--00021200220011111020121302022001100000221000000000------00(0 1)(0 1)01012100000111220000000000(0 1)2102001(0 1)002------00(0 1)11002010-000(1 2)22(1 2)220(0 1)00-012-0020022200001-----------002220010201(0 1)00-00-000000020(0 1)(0 1)00000100000000001011-011101110011310011-00000200002001101----02220110010001220001000000000-00(0 1)01011001(0 1 2)(0 2)0110121002010010000000100-110-000000011110-00020-12001000000000001010-002110-20000000020001---------------00101000000--220100-010100000022000130(0 1)200001001-20110011101100110110101110110001110000101(0 1)1100-1110100101002321022100210111101010000120110?(1 2)0001010110000100001001000100010011102000012000??1?0002220010021221200000-100111100110100021000001100010010110010001003100020112100011210002000001220021210102010111-001103101110000010111010012101210100000001101110111012011120010001(1 2)1100001000000010101010200002-01000002001101201011010000001012010110111211111110001110012101211000100001--10001100001110111100000000030120000001010001000012130-120200000103011111
011101000011112110111211110000111??????????????????????????????????????????????????????????????????????????????????????????????????????????????????????????????????????????????????????????????????????00011111011111111?????????????????????????????????????????????????????????????????????????????????????????????????????????????????????????????????????????????????????????????????????????????????????????????????????????????????????????????????????????????????????????????????????????????????????????????????????????????????????????????????????????????????????????????????????????????????????????????????????????????????????????????????????????????????????????????????????????????????????????????????????????????????????????????????????????????????????????????????????????????????????????????????????????????????????????????????????????????????????????????????
	Chiropotes_chiropotes          013010000201001111000120010101-102-01001101101020-1--00022210000110011020122302000001100100020100001000------001101112100000111000010000000020120010002------00111101012100022222211201010000222222100101(0 1)201(0 1)11002002000013203000-00--000111012002112100000000102021-011300210011310001-010002(0 1)01(0 1)2002101----02220101010001220000000000002003(0 1)011110010-0122021001011000000003(1 2)0002215000000011110-00200-10101001030000002010-000210-01131000020000021200---0000-011100000000--130000-0200000000131101212200001001-2011001110110011011010011011000100000011120100-1122100100003221022100200111101010010110110?(0 1 2)0010010111100101100000110000020(0 1 2)101011-------0??10000(2 3)1111001222222111111111111210121002001(1 2)01001000110000110110001?033000201120000101110111000021211(0 1)01(0 1)110201112010011(0 1)2120002000000(0 1)110100111012101100000010011110110110111200101011010000000100002000211020(0 1)002-01000002000001211110010000001012110110110211111120010110012111221000100001--1000010010110-011100000020030120000000011001000022110-121200010002011111
011101000011112110111211110000111??????????????????????????????????????????????????????????????????????????????????????????????????????????????????????????????????????????????????????????????????????000111110111111110111100???0?0???00000000?00?????111111111111111111000000??00?00000??????000000000??????????????000?????????????????????????????????????????????????????????????????????????????????????????????????????????????????????????????????????????????0???????????????????????????????????????????0000000000000000000000000000000000000000000000000000000000000000000000000000000000000000000000000000000000000000000000000000000000000000000000000000000000000000000000000000000000000000000000000000000000000000000000000000000000000000000000000000000000000000000000000000000000000000000000000000000000000000000000000000000000000000000000000000000000000000000000
	Leontopithecus_rosalia         0130(0 1)0000001000011000022100101-101-01001100102021-1--000212100001101110201213020120011000(0 1)(0 1)020100001000------0001010121001(0 1)0101120001000002020120010002------00011001010-0002222221100-002-0022222210011-----------201110010201000-00--000101000010012100000000001011-011300110011310001-000002(0 1)10(0 1)2001101----022201100100012200000000000020011011110010-012112100201100000000220012115000000011110-00120-12001000000000002010-002210-20031000000001---------------001(0 1)000000120120100-0201000000220001301200001001-201100111011001101100001101100011000001001(0 1)100-111000110100232102200010011110101101012011(0 1)?(0 1 2)000001011000020000100100010001021100200101200011111112221100021221201000-1001111000211010(0 1)1201001000110000010020001003200020111000111110110000001221110111102021111-00110310111010001011001001210121011000000110011011101201112001000(0 1)0010000(0 1)000000010101110200002-01000002001001201011010000001012110110111210101110001100012100211200000001--20001100001111111100000000030120000000010001010012130-120200000103011111
011101000011112110111211110000111??????????????????????????????????????????????????????????????????????????????????????????????????????????????????????????????????????????????????????????????????????00011111011111111????????????1111????111111100000?????????????????????0????????0000??????????????0??????????????0000???????0?0????1?????????????????????????????????????????????????????????????????????????????????????????????????????????????????????????????????0?????????????????????????0?????????????0000000000000000000000000000000000000000000000000000000000000000000000000000000000000000000000000000000000000000000000000000000000000000000000000000000000000000000000000000000000000000000000000000000000000000000000000000000000000000000000000000000000000000000000000000000000000000000000000000000000000000000000000000000000000000000000000000000000000000000000
	Alouatta_seniculus             003000000001001011000012000101-102-01001000101020-1--000222101(0 1)01101110201223020110011000000201(2 3)0001000------00000-102100100101110000000000020120010002------0000-101022200012222201211000000122222100101(0 1)201101010(0 1)10110010101100-00-1000001002002010100000000100001-011300010011311011-00000211002001101----022201110101012200000000000020011011110010-012102000100101000000230021115000000011110-01210-12001000000000202000-011210-20100000210000221110---0000-110101000001(0 2)0120100-0202000000220101112(1 2)10001001-21-100111011001101101011101100010000001020(0 1)000-1121100101003221122000101111101001021111110?11100020110100101101000100000010010102021023200101111020011101212222111111111111220121002001001001000100211120111000223400021112000(1 2)10211002000002221000(0 1)00102001121-001103110101000000(0 1)1111001010121010000000210011201101201112012030010100002000000020001110210002-010000020010012111100100000010020001101102001011100010(0 1)0012110221100200001--20000000101110111100001010030120000001010021100022120-121000110002011111
011121000010112110111211110000111??????????????????????????????????????????????????????????????????????????????????????????????????????????????????????????????????????????????????????????????????????00011111011111111?????1111100??????????00?00??????????????????????????0???0000?0000??????????????0??????????????000????10???0001110?001111111??1011111111?11100???11110011011??1111?1111?11?00100010??0110011110?111?11111100?01100010?10111?101111?10011?11110100000??11?1000001000??1100001???1?0001?11?010000000000000000000000000000000000000000000000000000000000000000000000000000000000000000000000000000000000000000000000000000000000000000000000000000000000000000000000000000000000000000000000000000000000000000000000000000000000000000000000000000000000000000000000000000000000000000000000000000000000000000000000000000000000000000000000000000000000000000000000
	Aotus_azarae                   014110000001002011100020100101-101-01001000101020-1--00011(1 2)10000110111020121302000001100000020100001000------000101112100000101000000000000020120010002------00011101012100022222201211012-002222221001011001011001002000010203000-00--000101002002112101000000001011-011300110011310001-00001201012001101----012201110100012200000000000020011011110010-012222100101100000000120021115000000011110-00210-10101000030000002000-000210-20030000010000000(1 2)1112100000000101000000--220000-0202000000220101001100001001-2011001110110011011010011011000110000010111200-1111000101023321022100200111101010020110110?0000001011110010000000000000001011010100102200001111102110100121221211101111111120002100100111000100010010001002000110310002011(1 2)1000101(0 1)01020(0 1)0001221110211102011120100110310111100000011101001210021010000000100111111101201112001000110100000001000020101110100001212000002001001211011012000001021011010111211011110001110011111211202000001--1000110000110-1111000000000301200000010100011000221110120000010002011111
011101000011112110111211110000111101000111000001000010010111001-110110010001110000010110100110000???11000000-0100011001000000010001100001??0000?000100000100000000000100001110010000101000011010002110000011111011111111?000?00???00111111110000000??????????????????????????000??000?11111111000000000000000000000000000?0???10110000111?1011111111101011111111111100?1111110111011111111?11??1111001000101101100111?01111111?1?011111?111000100?11?0110101??11?10??0000??01?111100100?0001111000011011001010?10010000000000000000000000000000000000000000000000000000000000000000000000000000000000000000000000000000000000000000000000000000000000000000000000000000000000000000000000000000000000000000000000000000000000000000000000000000000000000000000000000000000000000000000000000000000000000000000000000000000000000000000000000000000000000000000000000000000000000000000000
	Ateles_belzebuth               014010000(0 1)01000001100120000101-111-0100110110(0 1)020-1--00022110000110111020122302000001100000020100001000------000101(0 1)12100000101000000000000020120010002------0001110(1 2)022100022222211201010000222222100101(0 1)201111002012000010203000-00--00010100200201210(0 1)(0 1)00000001011-011300110011310101-01000211001002101----012(1 2)01(0 1)10100011200000000000020010011110010-0121121001011010000001000-1115000000011(0 1)10-01200-121010(0 1)000(1 2)000002000-010210-2(0 1)00000000000002(0 1)200---0000-0(0 1)(0 1)000000000--120000-02010000002(2 3)(0 1)101112210001001-21-10011101100110111100110110001000000111(0 1)0(1 2)00-11212-0100003221122000100111101001011111110?11100020110000000000010100000010210101020023100??1011032200001212222111111111111210121002001211001000100211120100000223400020112000210(0 1)11002000001220011200022020(0 1)(0 1)1-001103120001000000010010011101210110000001100112011002011120120(2 3)0000100001000000020002110110012-02110002001001211110010000001002100010110201101110(0 1)01100013111221000200001--2000000010110-111100001000030120000000010001100012110-020001111002011111
011121000010112110111211110000111??????????????????????????????????????????????????????????????????????????????????????????????????????????????????????????????????????????????????????????????????????00011111011111111100?011111110000???00?00??0??000111111111111111111000?0?111110????0???0?000000?0?00000000000000??0?11110?100001?101??1?1111110101111111??1?10011111?10011?111?11110111111110?100010110110011110?111111011000?0110001111111111111111110?11111111000001?11110000010001111?00011011000010110010000000000000000000000000000000000000000000000000000000000000000000000000000000000000000000000000000000000000000000000000000000000000000000000000000000000000000000000000000000000000000000000000000000000000000000000000000000000000000000000000000000000000000000000000000000000000000000000000000000000000000000000000000000000000000000000000000000000000000000000
	Branisella_boliviana           ???????????????????????????????????010?1???????2??1--00011?????????????20021202021001100002020000001000------000100112100000111210000000002020120010002------00010001012200022222210202002-002222221000011001011200202210010201000-00--000101202001002101000000000001-011?00?10???011001-0000011?002002101----0021011001100122000000000000200100001100111012102100100100000000210001112000000011111300210010000000000000201010-000110-00000000210000000211021000001001(0 1)011000220120100-02010000002201?????????????????????????????????????????????????????????????????????????????????????????????????????????????000??1?000????????????????000??????000020000???????????????????????????????111?????????1?0001?????????????????????????????????????????????????????????????????????????????????????????????????????????????????????????????????????????????????????????????????????????????????????????????????????????????????????????????????????????????????????????????????????????????????????????????????????????????????????????
?????????????????????????????????????????????????????????????????????????????????????????????????????????????????????????????????????????????????????????????????????????????????????????????????????????????????????????????????????????????????????????????????????????????????????????????????????????????????????????????????????????????????????????????????????????????????????????????????????????????????????????????????????????????????????????????????????????????????????????????????????????????????????????????????????????????????????????????????????????????????????????????????????????????????????????????????????????????????????????????????????????????????????????????????????????????????????????????????????????????????????????????????????????????????????????????????????????????????????????????????????????????????????????????????????????????????????????
	Callicebus_donacophilus        013100000101112011000012111001-100-01001101100-20-1--000122100001111110200213020000011000000201(0 1)0001000------00(0 1)10110210010010100000000000(1 2)020120010002------00(0 1)111010(0 2)2200012212201212000000(1 2)22(0 1)22100101(0 1)0010(0 1)120120(1 2)000010201(0 1)00-00-0000000000012000100100000101011-022300110011320001-00002101012002101----01210101010101220000000000002001(1 2)011110010-012102100101100000000120021115000000011110-00010-12001000000000202000-001210-20000000210(0 1)001211(0 1)0---0000-(0 1)(0 1)(0 1)10100000110030000-0201000000110001101210001001-20110011101100110111011110110001110000102(0 1)1100-1111(1 2)00101003321022100200111101010021120110?11000010112100100001000000000010110100021013200101111122200000212222111011111112201021002001211001000110010010010002103000020112000110211002010001221000(0 1)01102011121-00(0 1)10211010100001001101001210021011000000110111101101201112001000110100000001001020(0 1)01110200002-01000002001001200011012000001021011110111211111110000100012111211102000001--200001000011101111000010000301200000000100011000121110120100010002011111
011101000011112110111211110000111??????????????????????????????????????????????????????????????????????????????????????????????????????????????????????????????????????????????????????????????????????00011111011111111?111100000?000000000000?00000?????????????????????0011110?00000000000000?????0000000000000000000?00110101?000?11101001?1?111101?11111111?1110??1111?1001101111111?01111111110100010110110111111111?1110110??0001?00?00100011?0?10101001?010110000?000111?1000001000111?00??1???000?011?11110000000000000000000000000000000000000000000000000000000000000000000000000000000000000000000000000000000000000000000000000000000000000000000000000000000000000000000000000000000000000000000000000000000000000000000000000000000000000000000000000000000000000000000000000000000000000000000000000000000000000000000000000000000000000000000000000000000000000000000000
	Callithrix_jacchus             0130(0 1)0000000220011120120111101-101-01001000102021-1--00021200210011111020122302021001100000020000001000------001101012100000111210000000000020020010002------00111002010-0002222221000-012-0022222210001-----------002110010201(0 1)00-00-0000101202000002200000000001011-012100110001020001-00000201012001101----0222011001000122000100(0 1)000001000101111001(0 1)20120121002000010000000100-110-000000011110-00020-1200100000(0 1)00010(0 1)020-002210-20000000120001---------------00101000000--2200(0 2)0-0(1 2)01000000220001301200001001-2011001110110011011010011011000111000010111100-1110000101002321022100210111101010000120110?10000010110000100001001000100010010002000012000??1?0002221100021221201000-100111100110101021100001000020000010010001003100020111000(0 1)11110002000001220021210102011121-10110310111000000001101001210121010000000110111011101201112001000111100001000000010101010200002-01000002001001210011010000001012010110101210111110001100012100211100100001--20001100001110111100000000030120000001010001010012130-120200000103011111
0111010000111121101112111100001111010001101--001000010010111001-11011000010110-01001011010002000100010000000-01000?00010000000100011000011-0000?00010000010000000000010000?11000--00101000011010002110000011111011111111100000000000111111101111111111111111?111111111111100000000000000000000000000000000000000000000011111101111111?111111111111111011111?1111111111?11111??111??1?111110111????1001?00101101100?1??011111?10110000011000000100?1110110??1??11010??000111111?11111001????111?0?001111???0110?1?010000000000000000000000000000000000000000000000000000000000000000000000000000000000000000000000000000000000000000000000000000000000000000000000000000000000000000000000000000000000000000000000000000000000000000000000000000000000000000000000000000000000000000000000000000000000000000000000000000000000000000000000000000000000000000000000000000000000000000000000
	Cebupithecia_sarmientoi        01?00?????0???1??1??012?0????1-101-0100111110202?31--0002221011011011102012130201100110010002010000100000000000010101210000011111001000000202011001000200000000011102010-2002222220100-010120222222100101?????????2202110010201000-00--0001010120021121000000000????1-01??00?1??????????-00?00211012002101----01?001???1??012200000000000020121011110000-012202100101101000000210001115000000011110-00200-1210100103110000201??????????????????????00?????????????000110010000--130000-020??00000231101301200001001-2????01110110011011????110110001????0?1?????????11100??0??02?2??2???0??????????????????1??????000??110?00?0110??????0???020???10?????????1???????????????????????????????122?????????0?21?0??????????????????????3????????????????????????00122101011100201102010011031200010000001110100101002101????????????????????????????????????????????000?00021?02000?11?100000200100121101??120000010??????????????????????????????????????????????????????????????????????????????????????????????????????????????????????
?????????????????????????????????????????????????????????????????????????????????????????????????????????????????????????????????????????????????????????????????????????????????????????????????????????????????????????????????????????????????????????????????????????????????????????????????????????????????????????????????????????????????????????????????????????????????????????????????????????????????????????????????????????????????????????????????????????????????????????????????????????????????????????????????????????????????????????????????????????????????????????????????????????????????????????????????????????????????????????????????????????????????????????????????????????????????????????????????????????????????????????????????????????????????????????????????????????????????????????????????????????????????????????????????????????????????????????
	Cebus_apella                   014000000001200011100112110101-101-0100110010(0 1)021-1--00022210000110111020122302000001100000020100001000------000101022100010101000000000000020120010002------00011102012100022232211211012-00222022100101200111100201200-010201000-00--000110212002112101100000000011-022300110000321001-00000201012002101----022201100111012200000010000020121011110011201220210010100100000023001111500000001111(0 1)001200010101001031000002010-010210-201300000100000002011110000000011001000200110000-0202000000131101301200001001-21-10011101100110110100110110001110000101(0 1)1200-1120000101003321122000200111101110110120111?1000001011000020000100110000001011110002101311011111100(1 2)1001002122221111111111122000210010112110010000202001200110021032000201110000101111(0 1)2010001121011111102001120110011312000100000011001001210021010000000110011201102101112002000110100000001000010101110100002-01000002000001201110012000001011010010111210111(0 1)10010100011100211100200001--20000000001110011100000020030120000001010001000012110-121000010002011111
011111000011112110111211110000111??????????????????????????????????????????????????????????????????????????????????????????????????????????????????????????????????????????????????????????????????????00011111011111111????????????1111111000000?????????????????????????????0???????000000001100000000000000000000000000???????????????????????????????????????????????????0??????????????????????0?00??0?????1??????????????????000??000?????????????????????????????????????????00?????????000????????0????????0000000000000000000000000000000000000000000000000000000000000000000000000000000000000000000000000000000000000000000000000000000000000000000000000000000000000000000000000000000000000000000000000000000000000000000000000000000000000000000000000000000000000000000000000000000000000000000000000000000000000000000000000000000000000000000000000000000000000000000000
	Dolichocebus_gaimanensis       01301000000100000100?????????1-1??-01001100102021-1--00033210110110111020121202011001100002020100001000------000100112100100111110000000002020120010002------00010101002200012222211202002-001222221001011001111200202110010201000-00--000001000012110101000000000001-0??300??00113?0011-0?000111012002101----0022011001010122000000100000200100111100111012112000200100000000220011115000000011111301010010001000000022202010-010210-000300000200000??????????????0010001000120120000-0101000000131101101200001001-20?100111011001101101101101100011?0?001010?100-?11000110??02221022??02?1??????????0??201?00?00000?011??00?0000?000100100000?1010200??????????????322?????2122?21????????11????????????????????????????????????????????????????????????????????????????????????????????????????????????????????????????????????????????????????????????????????????????????????????????????????????????????????????0?101?1???????????????????????????????????????????????????????????????????????????????????????????????????????????
???????0?????????????????????????????????????????????????????????????????????????????????????????????????????????????????????????????????????????????????????????????????????????????????????????????????????????????????????????????????????????????????????????????????????????????????????????????????????????????????????????????????????????????????????????????????????????????????????????????????????????????????????????????????????????????????????????????????????????????????????????????????????????????????????????????????????????????????????????????????????????????????????????????????????????????????????????????????????????????????????????????????????????????????????????????????????????????????????????????????????????????????????????????????????????????????????????????????????????????????????????????????????????????????????????????????????????????????
	Homunculus_patagonicus         ???0?????????????1???????????1-??1-0100110010202?-1--000?1?10?001101?102012??020?000?100?02?2?1???0?00000000000?1011???????????????????????????????????????????????????????????????????????????????????0????????????????????????????????????????????????????????00001-022300?10111321??1-00001111002002101----01220110010001220000001000002001?0001100110012?020001001000000001?00??1??000000011111?00?1001000?00000??00102000-000210-20000000110000100200---0000-1001000?000???120000-020?0000001101?????????????????????????????????????????????????????????????????????????02221022?00?0011?10?0100???201????000011011110??0??0??010001?0000???10?000011000????000????????21??????????????112?0?2???20011010???????????????????????????????????????????????????????????????????????????????????????????????????????????????????????????????????????????????????010201001102100012010000020???????????????????????????????????????????????????????????????????????????????????????????????????????????????????????????????????????????
?????????????????????????????????????????????????????????????????????????????????????????????????????????????????????????????????????????????????????????????????????????????????????????????????????????????????????????????????????????????????????????????????????????????????????????????????????????????????????????????????????????????????????????????????????????????????????????????????????????????????????????????????????????????????????????????????????????????????????????????????????????????????????????????????????????????????????????????????????????????????????????????????????????????????????????????????????????????????????????????????????????????????????????????????????????????????????????????????????????????????????????????????????????????????????????????????????????????????????????????????????????????????????????????????????????????????????????
	Lagothrix_lagotricha           014000000001220011120112100101-101-0100110010(1 2)021-1--000332101101101110201213020(0 1)(0 1)001100000020100001000------000101112100000101000000000000020120010002------0001110100210002222221120101(0 1)000222222100100(0 1)201111002002000013203000-00--000101002002(0 1)12101000000001011-022300010011321001-00000211002002101----022201110100012200000000000020011011110010-012212100101100000000120021115000000011110-0(0 1)210-12101000000000002010-010210-21001000010000021100---0000-(0 1)1110000000(0 1)10120000-0202000000110101112210001001-201100111011001101101(0 1)0110110001000000101(0 1)0100-11222-0101003321122000201111101001010110110?11100020110100100100000100000020211101020023100101111031011001212222111111111112220121002011(0 1)(0 1)10010001(0 1)0211120110000213(3 4)00020112000010(0 1)11011000001120011111002011121-00110312000100000011101001110121011000000100011011101101112012030000100002001000010(0 1 2)02110100002-011100020010012111100100000010011001101102111011100(0 1)0110013111221101200001--2000000010110-011100001020030120000000010001000022120-121100110002011111
011121000010112110111211110000111??????????????????????????????????????????????????????????????????????????????????????????????????????????????????????????????????????????????????????????????????????000111110111111111??001111111????0000??????????????????111111111111??????000001?????????????????????????????????????11110?100??11101001?1111110101111?111?1?10011111110011011111111011?1?1110?100010110110011110?1111110??0000011000?111111111?11111101111?11111000001?11110000010001?11?0?0110?100001?110?10000000000000000000000000000000000000000000000000000000000000000000000000000000000000000000000000000000000000000000000000000000000000000000000000000000000000000000000000000000000000000000000000000000000000000000000000000000000000000000000000000000000000000000000000000000000000000000000000000000000000000000000000000000000000000000000000000000000000000000000
	Pithecia_pithecia              013010000201111111000120000101-1(0 1)2-01001(0 1)00101021-1--00022210000110111020122302000001100100020100001000------001101012100000111000010000000020120010002------00111102022100022222211201010000222222100100(0 1)201011002002000013203000-00--000111002002012100000000102021-011300210011310001-010002(0 1)0102002101----0222010101(0 1)(0 1)01220000000000002012(1 2)011110010-012202100101100000000220002115000000011110-00110-10101011030000002010-000210-01131000010000121200---0000-011100000010--130000-0200000000110101101110001001-201100111011001101111001101100010100001122110111122(1 2)0010000322102210020011110100001012011(0 1)?11(0 1)10010111100100100000010000020211100010013001??1000021100000212222111111111111200121002011110001000110000020010002103100020012000011111011110002220011211022011120100010212001100000001101001110121010000000100111101102211112002010000100000000001020102110000002-02000002001001211111012000001011000110110211101110100110013101211001100001--2000010010110-011100000000030120000001011001100022110-021200010002011111
0111010000101121101112111100001111010001110?00010000100111110001110110010?011100000101?010101000000011000001-0?000100110000000100011000011-10000000100000100000000000100001110010000101000011010002110000011111011111111?1111??????????????0????????????111111????????????11??00?????0?????????????????????????????????????1101011??00?1?01001?1?11?10??111111111111??11?1111001??11?1111??1111111?1010?0101?0?101???10111?11101?0?0?001?00000100?110?1?010100??010?1?010000?11111000001000??1?0001110100000?01??110000000000000000000000000000000000000000000000000000000000000000000000000000000000000000000000000000000000000000000000000000000000000000000000000000000000000000000000000000000000000000000000000000000000000000000000000000000000000000000000000000000000000000000000000000000000000000000000000000000000000000000000000000000000000000000000000000000000000000000000
	Saguinus_oedipus               013010000000000111000122100101-101-01001(0 1)00102021-1--00021210100110111020121302011001100000020000001000------00010101210000010111000000000(1 2)02012001(0 1)002------00011002010-0002222221000-012-0022222210011-----------20(1 2)(0 1)00010201000-00--00010120(0 1)010012100000000001011-011300100011310001-00000201012002101----0222011001000122000000(0 1)000002001001111001(0 1)101211210020100100000011001110-00000001111(1 2)200(0 2)2101100100000001010201(0 1)2002210010031000010001---------------00101000000--120000-0201000000220001301200001001-201100111011001101101001101100011100001011(0 1)20111110000101002321022100210111101011020120110?0000001011000010000100100010001021010100001200011101012220000021221201000-100111100021001011100001100010000010020001003200020112000111110111000001220021211002011020110010210111000000001101001210121010000000100111001102201112001000(0 1)01100000000000010(0 1)01110200002-02000002001001211011010000001012110110111211111110011110012101211101200001--10001000001110111100000000030120000000010001000000130-120100000103011111
011101000011112110111211110000111??????????????????????????????????????????????????????????????????????????????????????????????????????????????????????????????????????????????????????????????????????000111110111111111???0??000?0???????011111000000?11111?1111?111111?0000????00000000??????????????0??????????????000?110111101011??0111?1111?11111111111?11111111?11111011101111111101111?1?1001000101?0110011?1011111???11000?01100000?100?111??10??????1?101?00011?0?1??1111001?11?111100??1101111011?11???0000000000000000000000000000000000000000000000000000000000000000000000000000000000000000000000000000000000000000000000000000000000000000000000000000000000000000000000000000000000000000000000000000000000000000000000000000000000000000000000000000000000000000000000000000000000000000000000000000000000000000000000000000000000000000000000000000000000000000000000
	Saimiri_sciureus               014010000101010011100112111101-101-01001001102121-1--010333100001101110201223020000011000020201(0 1)0001000------0001010121001(0 1)0101000000000002020120010002------00011102012200122222211212111000222222100101120-011202202100010201000-00--000101002002012100000000001011-022300110011320001-00000201002002101----0(1 2)220110010001220000000000002001101111001(0 1)101211210010(0 1)00100000012002111500000001111(0 1)20001001000(0 1)00000000210102(0 1)2001110000000002120000000200----020000010000000(0 1)00220000-0201000000220101201200001001-2011001110110011011010011011000101000010110200-1110000101003321(0 1)22100210211101010111120110?(1 2)00100101111000000000010000000102111001--0----000100000111010021222211101111111011011100202110000100001000002002000210320002011200001011111210000122111020110201112011001021011110000101110100121002101000000011011100110210111200200001010000100100002(0 1)102110100002-010000020010012110110120000010110100101?1201111120011110012101211102000001--2000010000110-111100000000030120000001010021100012110-121200010002011111
0111010000111121101112111100001111000001111--00100001001011100010101?001010111000001011010002000000011000001-01000110010000000100011000011-0000?000100000100000000000100001110010000101000011010002110000011111011111111?0?0?00???0?1111111100000?000000????????????????????000?00????0000000000111111111111111111111110000?1010110?001?101?111??11110101111111?1?11001111111111111??1111111?11111101111011?10?11011??011?11110??0?00011001?00100011?0?1010100??0?0110000?0011?1110001?1?0111111110110?1?000?0??00?0000000000000000000000000000000000000000000000000000000000000000000000000000000000000000000000000000000000000000000000000000000000000000000000000000000000000000000000000000000000000000000000000000000000000000000000000000000000000000000000000000000000000000000000000000000000000000000000000000000000000000000000000000000000000000000000000000000000000000000000
	Adapis_parisiensis             013110000001002102000012000101-100-01101111100-2120110012100000000111101010130(0 1)110001100022220100000000------00000-1111020001112000020000022201110100000000000000-000002100010222211101012-0010222210010(0 2)0001011(1 2)00210200010201000-00--00000-100001010100000000001011-011300110011210111-00000211002001000101001220010110001220001220000100-020011000102201211200020010122010033011221100000000011200102100010000001002220201(1 2)001220(0 1)0000100222100002102211200022010010100002120120002102010010000001000200010010100{2 3}???00000--10101111??001101000010?010010000000-00202-0?0000211--000110021000000100201000{0 1}22000000100011013000100000000??000100100021012000????????00?????101010??????????111000110100001010???????????????????????????????????????????????0?1111010001002010110110110310101??????????0100????????10100000110120020101101??????????????????????00010101000000010200?1000100101002200?0011000010210021010212210001000010100131002211020?????????00?1????10???????????????211111011?0??00????0?2112??1????111000??????-
???????00????????????????????????????????????????????????????????????????????????????????????????????????????????????????????????????????????????????????????????????????????????????????????????????????????????????????????????????????????????????????????????????????????????????????????????????????????????????????????????????????????????????????????????????????????????????????????????????????????????????????????????????????????????????????????????????????????????????????????????????????????????????????????????????????????????????????????????????????????????????????????????????????????????????????????????????????????????????????????????????????????????????????????????????????????????????????????????????????????????????????????????????????????????????????????????????????????????????????????????????????????????????????????????????????????????????????
	Afradapis_longicristatus       013110000000102024000112110101-100-01001000102020-1--1------------------001230100000110002022010000(0 1)000------000101202100000101000002000000220020010002------00011000112200000212201211012-000022221001001001211210(0 1)101(0 1)001(0 1)000100-00-1000000010002010101000001101011-010300110011300101-00000200112002100----1-----------02220001220000000-000000010110-01201200020000122000(0 1)310001111000000000110-01220-00000000010022202010-012200-0001002221100021012112100(1 2)(0 2)010011100000100010001002020000001001?????????????????????????????????????????????????????????????????????????????????????????????????????????????????????????????????????????????????????????????????????????????????????????????????????????????????????????????????????????????????????????????????????????????????????????????????????????????????????????????????????????????????????????????????????????????????????????????????????????????10010101011211002110??????????????????????????????????????????????????????????????????????????????????????????????????
?????????????????????????????????????????????????????????????????????????????????????????????????????????????????????????????????????????????????????????????????????????????????????????????????????????????????????????????????????????????????????????????????????????????????????????????????????????????????????????????????????????????????????????????????????????????????????????????????????????????????????????????????????????????????????????????????????????????????????????????????????????????????????????????????????????????????????????????????????????????????????????????????????????????????????????????????????????????????????????????????????????????????????????????????????????????????????????????????????????????????????????????????????????????????????????????????????????????????????????????????????????????????????????????????????????????????????????
	Aframonius_dieides             ???????????????????????????????????01001???????21?1--00000?00000110011020111201011001100020020100001000------000101212100000111110002000000120120010002------00011000102200010212211202002-001021221001021001010100100110010100000-00--000000010001000100000001100001-02??00?1??????????-00?00200001002001----00000111000001120000001000100-01000000001120120120002001010000001000-011000000000011110102000010000002011020100110121000000100112000002100211200011010011100000110110001-01010010000001??????????????????????????????????????????????????????????????????????????????????????????????????????????????????0?0??????????????????000???10?????????????????????????????????????????1210??200120110000????????????????????????????????????????????????????????????????????????????????????????????????????????????????????????????????????????????????????????????????????????????????????????????????????????????????????????????????????????????????????????????????????????????????????????????????????????????????????????-
?????????????????????????????????????????????????????????????????????????????????????????????????????????????????????????????????????????????????????????????????????????????????????????????????????????????????????????????????????????????????????????????????????????????????????????????????????????????????????????????????????????????????????????????????????????????????????????????????????????????????????????????????????????????????????????????????????????????????????????????????????????????????????????????????????????????????????????????????????????????????????????????????????????????????????????????????????????????????????????????????????????????????????????????????????????????????????????????????????????????????????????????????????????????????????????????????????????????????????????????????????????????????????????????????????????????????????????
	Algeripithecus_minutus         ?????????????????????????????????????????????????????00011000110100011020111311000001100020220100001000------00110121210210011100000200000022012000000-------0010-1000022002002022012122100000021220011012001111100200000010201000-00--0000001000120001000000000????????????????????????????01?????2??1001----00?001???0??011200012200010222011000000110-01214202---111122000012002000-000000000220-00120-00100000020122201010-002100-000201222100002102211210020010010100000100220000-01010010001101?????????????????????????????????????????????????????????????????????????????????????????????????????????????????????????????????????????????????????????????????????????????????????????00?????????1?0001?????????????????????????????????????????????????????????????????????????????????????????????????????????????????????????????????????????????????????????????????????????????????????????????????????????????????????????????????????????????????????????????????????????????????????????????????????????????????????????
?????????????????????????????????????????????????????????????????????????????????????????????????????????????????????????????????????????????????????????????????????????????????????????????????????????????????????????????????????????????????????????????????????????????????????????????????????????????????????????????????????????????????????????????????????????????????????????????????????????????????????????????????????????????????????????????????????????????????????????????????????????????????????????????????????????????????????????????????????????????????????????????????????????????????????????????????????????????????????????????????????????????????????????????????????????????????????????????????????????????????????????????????????????????????????????????????????????????????????????????????????????????????????????????????????????????????????????
	Asiadapis_cambayensis          ????????????????????????????????????????????????????????????????????????????????????????????????????????????????????12100000011200002000000021020010002------00(0 1)1100000(0 1)200010222210101002-001021221001000001001100000110010200000-00--0000000100000001000000000????1-0?????????????????-00?002????200??01----00??01???0??0122000(0 1)(0 1)10001020-01000000001(0 1)001(0 1)0110002000011(1 2)00001000-111300000000011210112100000000001002220100220111100000000222000002102211100020010010000000110210000-01010000001101????????????????????????????????????????????????????????????????????????????????????????????????????????????????????00?????????????????000??????????????????????????????????????????????010?????????0?0001???????????????????????????????????????????????????????????????????????????????????????????????????????????????????????????????????????????????????010100010002000000010000011?????????????????????200120010112010021201101100121012102010???????????????????????????????????????????????????????????????????????????????
?????????????????????????????????????????????????????????????????????????????????????????????????????????????????????????????????????????????????????????????????????????????????????????????????????????????????????????????????????????????????????????????????????????????????????????????????????????????????????????????????????????????????????????????????????????????????????????????????????????????????????????????????????????????????????????????????????????????????????????????????????????????????????????????????????????????????????????????????????????????????????????????????????????????????????????????????????????????????????????????????????????????????????????????????????????????????????????????????????????????????????????????????????????????????????????????????????????????????????????????????????????????????????????????????????????????????????????
	Avahi_laniger                  000120000000002024000032000101-111-00111001120-20-1--1------------------0102300-0000110000(0 1)(0 1)(0 1)0100000000------00000-1000-000012122001000000112012000000-------00-0-001012100000212001211002-000021200001010001001010012330011000100-00-1000000011002000100000001100011-100200210011100001-0101------------1----1-----------022200000010010(1 2)0-0000001100021210--300-21--000000003000-2213000000001112201021000000000010000202000-012210--0010000210010110(1 2)(0 1)(0 1)12100000100111001020--130100-0202000000000000011001001001-201100000--10101111100111010010100000011001000-102000000001111--100110011111110100200000000000010001100000000100000000100001001010000110000001000222100001022111????????000100021001001221001000110101010110001103100020010000001200102000202010021211102010100110010320100100000021001001220021010101110??????????1????00201003121110101200200001121200110000120211112110101002200000(0 2)000001021012001021121111120011120021100210210001201--10000100001021011101102010021111101100111111000022121012120001000221000-
000101000????0010-000000000--0001??????????????????????????????????????????????????????????????????????????????????????????????????????????????????????????????????????????????????????????????????????000111100000000000000000000000000000000000000000000000000000000000000000000000000000000000000000000000000000000000000000000000000000000000000000000000000000000000000000000000000000000000000000000000000000000000000000000000000000000000000000000000000000000000000000000000000000000000000000000000000000??????????????1111??????????????????????????11100????????????000000000000000000000000000000000000000000000000000000000000000000000000000000000000000000000000000000000000000000000000000000000000000000000000000000000000000000000000000000000000000000000000000000000000000000000000000000000000000000000000000000000000000000000000000000000000000000000000000000000
	Azibius_trerki                 ???????????????????????????????????0?001???????2??11?00000?????????????20111312010001100020220100000000------0011012121021001112000020000000201210110000000000000-100022200000222201202012-000022220011010001211010000000010201000-00--0000011000020001000000000??????????????????????????????????????????????????????????0122000?0????1021201?000100110-01204202---11112100000000-000-000000000220-00120-00100000020111200010-012000-000100212100002101311210010010010000000100220000-0101001000(0 1)001??????????????????????????????????????????????????????????????????????????????????????????????????????0??????0?1??????0????????????????00????????????????????????????????????????????????????????????????????????????????????????????????????????????????????????????????????????????????????????????????????????????????????????????????????????????????????????????????????????????????????????????????????12002001001000110120??????????????????????????????????????????????????????????????????????????????????????????????????
?????????????????????????????????????????????????????????????????????????????????????????????????????????????????????????????????????????????????????????????????????????????????????????????????????????????????????????????????????????????????????????????????????????????????????????????????????????????????????????????????????????????????????????????????????????????????????????????????????????????????????????????????????????????????????????????????????????????????????????????????????????????????????????????????????????????????????????????????????????????????????????????????????????????????????????????????????????????????????????????????????????????????????????????????????????????????????????????????????????????????????????????????????????????????????????????????????????????????????????????????????????????????????????????????????????????????????????
	Caenopithecus_lemuroides       ???????????????????????????????????0100111010102?31--1----?????????????20000201111001100020220000000000------00000-002100000111100002000000120120010002------00010000102200010222201202002-001022221001032001110100000110010000100-00-1000001010001010100000001000001-?1??0?????????????-00?00?????2002201----00000111000001220001111000000-0100000100112011010000200011(1 2)2000021000111100000000(0 1)121101020000100000010022202000-002200-00010022200000210(0 1)31121002001001010000210022000(0 2)101010010001001?????????????????????????????????????????????????????????????????????????0221--????1?????????????????????????0?12?10010????????????????000???101????????????????????????????????????????101?????????1?0011?????????????????????????????????????????????????????????????????????????????????????????????????????????????????????????????????????????????????????????????????????????????????????????????????????????????????????????????????????????????????????????????????????????????????????????????????????????????????????????
?????????????????????????????????????????????????????????????????????????????????????????????????????????????????????????????????????????????????????????????????????????????????????????????????????????????????????????????????????????????????????????????????????????????????????????????????????????????????????????????????????????????????????????????????????????????????????????????????????????????????????????????????????????????????????????????????????????????????????????????????????????????????????????????????????????????????????????????????????????????????????????????????????????????????????????????????????????????????????????????????????????????????????????????????????????????????????????????????????????????????????????????????????????????????????????????????????????????????????????????????????????????????????????????????????????????????????????
	Cantius_frugivorus             ????????????????????????????????????????????????????????????????????????????????????????????????????????????????????1210000011132000200000(0 2)220120010002------00011000000-20000(1 2)0221100-000120(0 1)0(1 2)(0 1)2210010002(0 2)1101210200320010100100-00-1000010010001000(0 1)00000000200001-01???????????1????-00?00210101001000110000010010000001120001000001020-01000000001200120120002000011100002000-111100000000011220102100(0 1)001000020122202002201220101001002220000022122212110220100100000001(0 1)01100020020200000000(0 1)1000200?100101003???0?000--00?0111111???10????0101????1??????????????????????????????0?????????????????????????0???01010????????????????000???10000101100????????????????????????????????0110??1???0?101010???????????????????????????????????????????????00???????????????????????????????000000011?????11100211?????????????????????????????????????????????0101000110000002000100000110101002200?0010000010200020010012110001101111100111012101010???????????01011010201111000??????211111011???????????????????????????????????-
?????????????????????????????????????????????????????????????????????????????????????????????????????????????????????????????????????????????????????????????????????????????????????????????????????????????????????????????????????????????????????????????????????????????????????????????????????????????????????????????????????????????????????????????????????????????????????????????????????????????????????????????????????????????????????????????????????????????????????????????????????????????????????????????????????????????????????????????????????????????????????????????????????????????????????????????????????????????????????????????????????????????????????????????????????????????????????????????????????????????????????????????????????????????????????????????????????????????????????????????????????????????????????????????????????????????????????????
	Cheirogaleus_major             000120000001002024000020100101-100-01101000110-20-1--00011200010011111020000300-0000110000(1 2)220100000000------00000-21210000011100000000000022102001000-------00011000020-0002222221000-0000002222221000010201011010202000010301000-00--00012--00010002--0000000000001-100200200011100011-00002000102100101----02221111010001220001000001020-010010110010-012112000200001000000330002215000010000110-00120-1-100000030001002000-002210--003100001000011021111000210100001000000--130000-0210001000220100010001011011-2(0 1)2100000--10101111010011010010100010011000000-112200000001211--00011101(0 1)(0 1)00000000000000002000011100001012000100000000100101001030001110010001000121100011021110????????000100001100011000101000100000010010001003100020010100001200102010001120021211002010010121000301101010001011101001110021010100110010110020112101000101000111110001000010021210000100000202000011101010022201001101001021012101011200102110001120022100210212111201--00001101101011111101102001021111101111000101000022121012020001001101000-
000101010????0010-000000000--0001??????????????????????????????????????????????????????????????????????????????????????????????????????????????????????????????????????????????????????????????????????00011110000000000000000000000000000000000000000000000000000000000000000000000000000000000000000000000000000000000000000000000000000000000000000000000000000000000000000000000000000000000000000000000000000000000000000000000000000000000000000000000000000000000000000000000000000000000000000000000000000000111???????????????????????????00???????10??????000????111??000000000000000000000000000000000000000000000000000000000000000000000000000000000000000000000000000000000000000000000000000000000000000000000000000000000000000000000000000000000000000000000000000000000000000000000000000000000000000000000000000000000000000000000000000000000000000000000000000000000
	Djebelemur_martinezi           ????????????????????????????????????????????????????????????????????????????????????????????????????????????????????????????????????????????????????????????????????????????1121220?202012-0012212200010?1000001200000000010201000-00--0010100100010001000000000????????????????????????????01101112011001----00?000??????01120001000001020-010000000010-010--002-----111100001000-0010000000000220-?0120-12101000010122202000-002210-2001002222000011021112000210100101000000--220000-01010010002201????????????????????????????????????????????????????????????????????????????????????????????????????????????????????????????????????????????????????????????????????????????????????????000???????????????????????????????????????????????????????????????????????????????????????????????????????????????????????????????????????????????????????????????????????????????????????????????????????????????????????????????????????????????????????????????????????????????????????????????????????????????????????????????????????-
?????????????????????????????????????????????????????????????????????????????????????????????????????????????????????????????????????????????????????????????????????????????????????????????????????????????????????????????????????????????????????????????????????????????????????????????????????????????????????????????????????????????????????????????????????????????????????????????????????????????????????????????????????????????????????????????????????????????????????????????????????????????????????????????????????????????????????????????????????????????????????????????????????????????????????????????????????????????????????????????????????????????????????????????????????????????????????????????????????????????????????????????????????????????????????????????????????????????????????????????????????????????????????????????????????????????????????????
	Donrussellia_gallica           ????????????????????????????????????????????????????????????????????????????????????????????????????????????????????12100000121210002000000021020010002------00011000000-0001022221000-002-0000212210000???????????(0 2)00220010200000-00--0000000100(0 1)00001000000000????????????????????????????????????????????????????????????????????????????????????011200110110002000001100001000-001300000000011220122100000000001002220200210122010000000222000002102311100020010010000000110210002101020000001101???????????????????????????????????????????????????????????????????????????????????????????????????????????????????????????????????????????????????????????????????????????????????????????????????????????????????????????????????????????????????????????????????????????????????????????????????????????????????????????????????????????????????????????????????????????????????????????????????????????????????????????????????????????????????????????????????????????????????????????????????????????????????????????????????
?????????????????????????????????????????????????????????????????????????????????????????????????????????????????????????????????????????????????????????????????????????????????????????????????????????????????????????????????????????????????????????????????????????????????????????????????????????????????????????????????????????????????????????????????????????????????????????????????????????????????????????????????????????????????????????????????????????????????????????????????????????????????????????????????????????????????????????????????????????????????????????????????????????????????????????????????????????????????????????????????????????????????????????????????????????????????????????????????????????????????????????????????????????????????????????????????????????????????????????????????????????????????????????????????????????????????????????
	Donrussellia_provincialis      ????????????????????????????????????????????????????????????????????????????????????????????????????????????????????12100000011210002000000020020010002------00011000000-0001021221000-001000101122100001000100110000022001(0 1)200000-00--000000010000000100000000000001-01??10????????????-00?002????2001000110000?100???0??01120000000001000-01000000001120110120002000000000002000-111400000000011220112100000000002011220100220121010000000121100002102211200020010010000000110110001001010000000001????????????????????????????????????????????????????????????????????????????????????????????????????????????????????????????????????????????????????????????????????????????????????????000???????????0000????????????????????????????????????????????????????????????????????????????????????????????????????????????????????????????????????????????????????????????????????????????????????????????????????????????????????????????????????????????????????????????????????????????????????????????????????????????????????????-
?????????????????????????????????????????????????????????????????????????????????????????????????????????????????????????????????????????????????????????????????????????????????????????????????????????????????????????????????????????????????????????????????????????????????????????????????????????????????????????????????????????????????????????????????????????????????????????????????????????????????????????????????????????????????????????????????????????????????????????????????????????????????????????????????????????????????????????????????????????????????????????????????????????????????????????????????????????????????????????????????????????????????????????????????????????????????????????????????????????????????????????????????????????????????????????????????????????????????????????????????????????????????????????????????????????????????????????
	Anchomomys_gaillardi           ??????????????????????????????????????????????????????????????????????????????????????????????????????????????????????????????????????????????????????????????????????01200012222200102002-001222221000000001011000000110010300000-00--0000011000000101000000000????????????????????????????????????????????????????????????????????????????????????0??????????????????????????????????????????0?10-00020-00100000020122202000-012200-000100222000001100210210021010010100000100220002101010010002101??????????????????????????????????????????????????????????????????????????????????????????????????????????????????????????????????????????????????????????????????????????????????????????0???????00101001?????????????????????????????????????????????????????????????????????????????????????????????????????????????????????????????????????????????????????????????????????????????????????????????????????????????????????????????????????????????????????????????????????????????????????????????????????????????????????????
?????????????????????????????????????????????????????????????????????????????????????????????????????????????????????????????????????????????????????????????????????????????????????????????????????????????????????????????????????????????????????????????????????????????????????????????????????????????????????????????????????????????????????????????????????????????????????????????????????????????????????????????????????????????????????????????????????????????????????????????????????????????????????????????????????????????????????????????????????????????????????????????????????????????????????????????????????????????????????????????????????????????????????????????????????????????????????????????????????????????????????????????????????????????????????????????????????????????????????????????????????????????????????????????????????????????????????????
	Daubentonia_madagascariensis   025010000000001000001--------1-12--1--------------1--1----------------?-1----------------------------??-------------010-00000-10000000000000001-000000-------0000-002002200002222211202012-00022222100100200121101100222000----000-00--002-2--1200200---11000000021-1-0022112-0011-------2-11------------1----1-----------1-------------------------1---------------------------------------------0-02010-1-2001-0030000002010-021210--10300000100000-0200----000-00-10100000310000000-02010001000201000210010010100000000000--101111111100110100001000101112011011110210??0000111--000110011000000100000001002000001001100013000001000000010001101010200130010001???121?????012211110010100102200100202011000101000110000010020001103200020011100010001110001101120021211002000110120010220101100000011111001220020010100110010110011101101012100010111100000000000020000000200000202110011101010022201002001001020002101011211000110111120022101220102100101--10001101111020111101102001021111101011011110000022100-12100000000201000-
00010100001??0010-000000000--0001??????????????????????????????????????????????????????????????????????????????????????????????????????????????????????????????????????????????????????????????????????000111100000000000000000000000000000000000000000000000000000000000000000000000000000000000000000000000000000000000000000000000000000000000000000000000000000000000000000000000000000000000000000000000000000000000000000000000000000000000000000000000000000000000000000000000000000000000000000000000000000??????????????????????0??????????000?????101100000??????10011000000000000000000000000000000000000000000000000000000000000000000000000000000000000000000000000000000000000000000000000000000000000000000000000000000000000000000000000000000000000000000000000000000000000000000000000000000000000000000000000000000000000000000000000000000000000000000000000000000000
	Galago_senegalensis            001120000000002024000010100101-111-01101001110-20-1--0112330012011101102000030(0 1)111001100000200000000000------00000-2111021001112000000000000000110110000000000000-000002200012222210202002-001222220000010001011010002110010300000-00--000001102200000220000000000001-110200200011100011-00002000102101101----02221111010001(1 2)20000001001020-0100000100012011012000200001000000330001212100000001210-01220-1-101000000000100010-012010--000000011000011021101100000100121000000--020100-01020010001100200000000110-1-102100100--200111110100110110001110(0 1)0010000100-112(1 2)00000101111--1001(0 1)10111110101000000000000000100000000011000000000001001020000000101000000010001221010110211101000-000000000011100021100001100010010111011000103100020010100001001102000201110011100102001100121110301101010001011100001110021010100110111110010112101200102030121111002010022112110001000021202200120101010022100002111001012110001011100110120100433122100221210031201--00100101111021111101102021021111101021101002000222121012120001012000000-
000101011????00110000002000--0001??????????????????????????????????????????????????????????????????????????????????????????????????????????????????????????????????????????????????????????????????????000111100000000000000000000000000000000000000000000000000000000000000000000000000000000000000000000000000000000000000000000000000000000000000000000000000000000000000000000000000000000000000000000000000000000000000000000000000000000000000000000000000000000000000000000000000000000000000000000000000000?????11111?????????????000001?0011100000001?00001????000100??000000000000000000000000000000000000000000000000000000000000000000000000000000000000000000000000000000000000000000000000000000000000000000000000000000000000000000000000000000000000000000000000000000000000000000000000000000000000000000000000000000000000000000000000000000000000000000000000000000000
	Guangxilemur_spp.              ???????????????????????????????????01001110100-??3????????????????????????????????????????????????????????????????????????????????????????????????????????????????????22200212212200202202-001221121000001001001200200210010101100-00-10000000100100000200000000??????????????????????????????????????????????????????????01?20000001000100-01000000?????????????????????????????????????????????11201110000000000010012201001201110000000002220000????????????????0010111000320020002002010000001001?????????????????????????????????????????????????????????????????????????????????????????????????????????????????????????????????????????????????????????????????????????????????????????????????????????????????????????????????????????????????????????002020011100022000000120000320101010000001??????????????????????????????????????2000?????110000?????????????????????????????????????????????????????20002001011211011110?10????121??2101000??????????????????????????????????????????????????????????????????????????????-
?????????????????????????????????????????????????????????????????????????????????????????????????????????????????????????????????????????????????????????????????????????????????????????????????????????????????????????????????????????????????????????????????????????????????????????????????????????????????????????????????????????????????????????????????????????????????????????????????????????????????????????????????????????????????????????????????????????????????????????????????????????????????????????????????????????????????????????????????????????????????????????????????????????????????????????????????????????????????????????????????????????????????????????????????????????????????????????????????????????????????????????????????????????????????????????????????????????????????????????????????????????????????????????????????????????????????????????
	Hoanghonius_stehlini_          ????????????????????????????????????????????????????????????????????????????????????????????????????????????????????????????????????????????????????????????????????????????????????212202-0012212211000???????????200?100??101000-00--000000000010000000000000000001-??????????????????-00?00200001002001----00010000000001120001000001020-010000000011001101000020010011001021000111000000000000220011100000000000002210101120011000000000222100002101111110022010010111000220030002001000000001101????????????????????????????????????????????????????????????????????????????????????????????????????????????????????????????????????????????????????????????????????????????????????????001?????????0?0001??????????????????????????????????????????????????????????????????????????????????????????????????????????????????????????????????????????????????????????????????????????????????????????????????????????????????????????????????????????????????????1?????????????????????211111011???????????????????????????????????-
?????????????????????????????????????????????????????????????????????????????????????????????????????????????????????????????????????????????????????????????????????????????????????????????????????????????????????????????????????????????????????????????????????????????????????????????????????????????????????????????????????????????????????????????????????????????????????????????????????????????????????????????????????????????????????????????????????????????????????????????????????????????????????????????????????????????????????????????????????????????????????????????????????????????????????????????????????????????????????????????????????????????????????????????????????????????????????????????????????????????????????????????????????????????????????????????????????????????????????????????????????????????????????????????????????????????????????????
	Lemur_catta                    003020000000002024000010000101-111-01101000100-00-1--0012110000011001101000130(0 1)110001100000010000000000------000(0 1)00212100000111100000000001121020010002------00011000001200222222210212202-001222221000000001011000202110010101000-00--000101000110002220000000000001-100200200011100011-00002000101100101----022211010000012200000000010(0 2)0-00000001011120120120002001010000003000-21150000000000110001200001010000000101020010002200000000020100000110000---0000-100101000020--130000-01000010000001000200010010100300100000--10101111010011010000100010010000000-102200010000111--(0 1)0011001010000000000(0 1)00000200000120001100100010000000011000000101000112000000110112210001122211110010100000000011100021000001100100000010020001003200020110100001210102010002120021210102010110121010211101000001011110001220021110100110000120020102101002000021211100011000000012211001000000001000011101010022000001010001011012101021211101110111120023100221201011201--10001101111021011101112001021111101111011101000022121012120001000211000-
00010100001010010-000000000--0001101000010001000000000010110001011011000000110-01001010001100000000001000000-0000000000000000000101000001000000000010000000000000000000000000111000010100000001000?000000011110000000000000000000000000000000000000000000000000000000000000000000000000000000000000000000000000000000000000000000000000000000000000000000000000000000000000000000000000000000000000000000000000000000000000000000000000000000000000000000000000000000000000000000000000000000000000000000000000000000000?????1111000011111???000?????000????10110000000?00011011000000000000000000000000000000000000000000000000000000000000000000000000000000000000000000000000000000000000000000000000000000000000000000000000000000000000000000000000000000000000000000000000000000000000000000000000000000000000000000000000000000000000000000000000000000000000000000000000000000000
	Hapalemur_griseus_griseus      003120000000222124000011011101-100-01101001100-21-1--000222000001110110100003011100011002(0 1)0221100000000------00010121210200011110000(0 1)000001221110011002------00010100020-0002222221000-002-002222221000000001111000(0 2)01110010201100-00-000012--00001002--0000000100001-110200200011100011-00002000102101101----02221101010001220000000000120-00000001010102121120002001000001003200022150000000001110001210001000000000201020210002200000001020120000110200---0000-1001110000(0 2)0--130000-01000000000001000200010010100300100000--10101111110011010000100010112000100-212200010000111--000110010100000000001010(0 1)0000001120000000000010000000011000000101000122000000100012110011112211110010100000000011100011000001000110000010020001003200020012100011210102000102120021210002011100120010211101000000011110001210021010000110010120210102111002000020211100001000000022211001000001102000011101010022000001000001011012001021201100110111120023100221201011201--10001101111021011101112021021111101110011111000022121012120001000211000-
00010100001010010-000000000--0001??????????????????????????????????????????????????????????????????????????????????????????????????????????????????????????????????????????????????????????????????????000111100000000000000000000000000000000000000000000000000000000000000000000000000000000000000000000000000000000000000000000000000000000000000000000000000000000000000000000000000000000000000000000000000000000000000000000000000000000000000000000000000000000000000000000000000000000000000000000000000000??????????1111????1111???????????????????????????????????????000000000000000000000000000000000000000000000000000000000000000000000000000000000000000000000000000000000000000000000000000000000000000000000000000000000000000000000000000000000000000000000000000000000000000000000000000000000000000000000000000000000000000000000000000000000000000000000000000000000
	Lepilemur_leucopus             1-------------------1--------1-1---011010001(1 2)0-20-1--001332000001111110201012010110011000(1 2)0221000000000------000101211100000111210002000000021010010002------00011000020-0001222221100-002-001222221001000001011000010220010200000-00--000001202000010200000001000001-100200200011100011-00002000101100101----02221101010001(1 2)20000000001000-010011010010-0110120002001012200001000-111500000000111110112000-000000010022202000-012200--0010022200000210031021002201003-----020---301021010000100000-110010001001011-201100010--10111111010011010010100010010000000-112200000000111--000111011000000000000000002200000100001000000100000000100001001010001110010001000121100111122111????????0010000111100110010011000001000(0 1)0010001003200020010100001200102000201020021211002010100111000321101000001001101001210021010101110111110010112101002000021111111001002001022202001010000102210121101010022201001101001021012001021110011110011120022100210110011201--00001100111021011101102010021111101010111102000022121012120001001111000-
000101000????0010-000000000--0001??????????????????????????????????????????????????????????????????????????????????????????????????????????????????????????????????????????????????????????????????????00011110000000000000000000000000000000000000000000000000000000000000000000000000000000000000000000000000000000000000000000000000000000000000000000000000000000000000000000000000000000000000000000000000000000000000000000000000000000000000000000000000000000000000000000000000000000000000000000000000000000000?????????000000000???????????00?????10110000000????110??000000000000000000000000000000000000000000000000000000000000000000000000000000000000000000000000000000000000000000000000000000000000000000000000000000000000000000000000000000000000000000000000000000000000000000000000000000000000000000000000000000000000000000000000000000000000000000000000000000000
	Leptadapis_magnus              00?0????????????????001?0????1-100-01001???????2??01100022200010001111010001302110001100020220100000000------000101212102000111200002000000021121011000000000000111001222000022222112020000001222221001001201210200100220010200000-00--0000112000020001000000010?????????????????????????????????????????????????????????????????????????????????????????????????????????????????????????????????????????????????????????????????????????????????????????????????????????????????????????????????????00020001001011-200000000--?01111111?001101001010?0100110010010012200??0010211--000111021000000000201100032000000000121013000100000000?1010200102001011000??0?????00??????????????????????????????????????????????????????????????????????????????????????002110021110002010010121000210201???????????????????????????????????????????????????????????????????0001000100000001020?????????101002200?00??????10110021010212210001001010100131002212020?????????00?1?????????????????????211111011?1?????????????????????????????????-
???????0?????????????????????????????????????????????????????????????????????????????????????????????????????????????????????????????????????????????????????????????????????????????????????????????????????????????????????????????????????????????????????????????????????????????????????????????????????????????????????????????????????????????????????????????????????????????????????????????????????????????????????????????????????????????????????????????????????????????????????????????????????????????????????????????????????????????????????????????????????????????????????????????????????????????????????????????????????????????????????????????????????????????????????????????????????????????????????????????????????????????????????????????????????????????????????????????????????????????????????????????????????????????????????????????????????????????????
	Leptadapis_leenhardti          0???????????????????0????????1-1?0-01001???????2??01?000?2?????????????100?1???????????????????????????????????????212102000111100002000002220120010002------000101001022000122222112020000001222221001000001111200210220010200000-00--0000112100020001000000010?????????????????????????????????????????????????????????????????????????????????????????????????????????????????????????????????????????????????????????????????????????????????????????????????????????????????????????????????????00020001001011-2??000000--?01111111100110100?010?000010000000-112000??0100211--0001110210000000001010000120000000001210?????1?00000???1000201100?????????????????00????????????????????????????????????????????????????????????????????????????????????????????????????????????????????????????????????????????????????????????????????????????????????????????????????????????????????????????????????????????????????????????????????????????????????????????????????????????????????????????????????????????????????????????????
?????????????????????????????????????????????????????????????????????????????????????????????????????????????????????????????????????????????????????????????????????????????????????????????????????????????????????????????????????????????????????????????????????????????????????????????????????????????????????????????????????????????????????????????????????????????????????????????????????????????????????????????????????????????????????????????????????????????????????????????????????????????????????????????????????????????????????????????????????????????????????????????????????????????????????????????????????????????????????????????????????????????????????????????????????????????????????????????????????????????????????????????????????????????????????????????????????????????????????????????????????????????????????????????????????????????????????????
	Leptadapis_filholi             ???????????????????????????????????01001110100-2?3011000???????????????10011312110001100020220100000000------000101212102000111100002000000221120011002------000101001222000122212112020000001222221001001201210100100210010200000-00--0000112100020001000000010?????????????????????????????????????????????????????????????????????????????????????????????????????????????????????????????????????????????????????????????????????????????????????????????????????????????????????????????????????000200010010????00000000--?0111111?101110100?0100010010000000-112000??0000211--0001110210000000002011000220000000001110130?01?0?000???100020?100?????????????????00????????????????????????????????????????????????????????????????????????????????????????????????????????????????????????????????????????????????????????????????????????????????????????????????????????????????????????????????????????????????????????????????????????????????????????????????????????????????????????????????????????????????????????????????
?????????????????????????????????????????????????????????????????????????????????????????????????????????????????????????????????????????????????????????????????????????????????????????????????????????????????????????????????????????????????????????????????????????????????????????????????????????????????????????????????????????????????????????????????????????????????????????????????????????????????????????????????????????????????????????????????????????????????????????????????????????????????????????????????????????????????????????????????????????????????????????????????????????????????????????????????????????????????????????????????????????????????????????????????????????????????????????????????????????????????????????????????????????????????????????????????????????????????????????????????????????????????????????????????????????????????????????
	Magnadapis_quercyi             01?01???????????????00??0????1-101-0100111010202?301?00012200100001111000001312110001100022220100000000------000100211102000111200002000000220121010000000000000101000022000022222112010000001222221001032201211200210220010200000-00--0000012000020101000000010?????????????????????????????????????????????????????????????????????????????????????????????????????????????????????????????????????????????????????????????????????????????????????????????????????????????????????????????????????000200010010????00000000--?0111111??00110100?01??010011010000-112000??0010111--0001100210000000002011000220000000001210120001000000???1010000102?????????????????00????????????????????????????????????????????????????????????????????????????????????????????????????????????????????????????????????????????????????????????????????????????????????????????????????????????????????????????????????????????????????????????????????????????????????????????????????????????????????????????????????????????????????????????????
?????????????????????????????????????????????????????????????????????????????????????????????????????????????????????????????????????????????????????????????????????????????????????????????????????????????????????????????????????????????????????????????????????????????????????????????????????????????????????????????????????????????????????????????????????????????????????????????????????????????????????????????????????????????????????????????????????????????????????????????????????????????????????????????????????????????????????????????????????????????????????????????????????????????????????????????????????????????????????????????????????????????????????????????????????????????????????????????????????????????????????????????????????????????????????????????????????????????????????????????????????????????????????????????????????????????????????????
	Magnadapis_intermedius         01?01???????????????011?0????1-100-0100111010202?301100022100100001111010001312110001100022220100000000------000101212112000111100002000002220110010002000000000101001022000(0 1)222221120200000012222210010(0 2)(0 2)201(1 2)11200200120010100000-00--0000112100(0 1)2010100000001000001-011?00?1??????????-00?0021??12002100111001220010010001220001220000000-02002101011120121120002001012200003300021100000000001111110200001000000100222020011012200000010022210000210131100002(0 2)01001010000220012000(0 1)102010010001001000200010010????00000000--?0111111??01110100101??010011011000-112000??0010211--000110021000000000201100032000000100110013000100000000?1010100102001?12000????????00?????????????????????002010212100111011?????????????????????????????????????????????????????????????????????????????????????????????????????????????????????????????????????????????????????????????????????????????????????????????????????????????????????????????????????????????????????????????????????????????????????????????????????????????????????????
?????????????????????????????????????????????????????????????????????????????????????????????????????????????????????????????????????????????????????????????????????????????????????????????????????????????????????????????????????????????????????????????????????????????????????????????????????????????????????????????????????????????????????????????????????????????????????????????????????????????????????????????????????????????????????????????????????????????????????????????????????????????????????????????????????????????????????????????????????????????????????????????????????????????????????????????????????????????????????????????????????????????????????????????????????????????????????????????????????????????????????????????????????????????????????????????????????????????????????????????????????????????????????????????????????????????????????????
	Magnadapis_fredi               01?01???????????????011?0????1-101-0100111010202?301100022100110001111010021312110001100020120100001000------000101212102100111200002000002220121010000000000000101001022000122222112020000001222221001000201111200200220010200000-00--0000212100020101000000010?????????????????????????????????????????????????????????????????????????????????????????????????????????????????????????????????????????????????????????????????????????????????????????????????????????????????????????????????????000200010010100300000000--0011111111?11101001010?0100100??000-112000??0000211--000110021000000000201200032000000100110013000100000000?1010000102?????????????????00????????????????????????????????????????????????????????????????????????????????????????????????????????????????????????????????????????????????????????????????????????????????????????????????????????????????????????????????????????????????????????????????????????????????????????????????????????????????????????????????????????????????????????????????
?????????????????????????????????????????????????????????????????????????????????????????????????????????????????????????????????????????????????????????????????????????????????????????????????????????????????????????????????????????????????????????????????????????????????????????????????????????????????????????????????????????????????????????????????????????????????????????????????????????????????????????????????????????????????????????????????????????????????????????????????????????????????????????????????????????????????????????????????????????????????????????????????????????????????????????????????????????????????????????????????????????????????????????????????????????????????????????????????????????????????????????????????????????????????????????????????????????????????????????????????????????????????????????????????????????????????????????
	Magnadapis_laurenceae          01?01???????????????0012000101-100-0100111010202?301?00022200000001111010021312110001100020220100000000------000101212102000111200002000002220120010002------000111001022000122222111020000001222221001030201210200200220010200000-00--0000112100120101000000010?????????????????????????????????????????????????????????????????????????????????????????????????????????????????????????????????????????????????????????????????????????????????????????????????????????????????????????????????????0002000100101???02000000--?0111111?1?0110100?010?01001100000100120?????000211--000110021000000000201100022000000??01100130001000000???1010100100?????????????????00????????????????????????????????????????????????????????????????????????????????????????????????????????????????????????????????????????????????????????????????????????????????????????????????????????????????????????????????????????????????????????????????????????????????????????????????????????????????????????????????????????????????????????????????
?????????????????????????????????????????????????????????????????????????????????????????????????????????????????????????????????????????????????????????????????????????????????????????????????????????????????????????????????????????????????????????????????????????????????????????????????????????????????????????????????????????????????????????????????????????????????????????????????????????????????????????????????????????????????????????????????????????????????????????????????????????????????????????????????????????????????????????????????????????????????????????????????????????????????????????????????????????????????????????????????????????????????????????????????????????????????????????????????????????????????????????????????????????????????????????????????????????????????????????????????????????????????????????????????????????????????????????
	Periconodon_pygmaeus           ?????????????????????????????????????????????????????000???????????????10001?00-00001100022220000000000------00-00-21???????????????????????????????????????????????0?02200202212211212212-0012212210010???????????000100010301000-00--0000002000010101000000000??????????????????????????????????????????????????????????01?2000???0001020-0?????0000122010--300-20--012200003000-1110000000000112201020010000000020122202000-012110--00100222100002102111100021010010100000100020002102010000001101??????????????????????????????????????????????????????????????????????????????????????????????????????????????????????????????????????????????????????????????????????????????????????????0????????????????????????????????????????????????????????????????????????????????????????????????????????????????????????????????????????????????????????????????????????????????????????????????????????????????????????????????????????????????????????????????????????????????????????????????????????????????????????????????????????
?????????????????????????????????????????????????????????????????????????????????????????????????????????????????????????????????????????????????????????????????????????????????????????????????????????????????????????????????????????????????????????????????????????????????????????????????????????????????????????????????????????????????????????????????????????????????????????????????????????????????????????????????????????????????????????????????????????????????????????????????????????????????????????????????????????????????????????????????????????????????????????????????????????????????????????????????????????????????????????????????????????????????????????????????????????????????????????????????????????????????????????????????????????????????????????????????????????????????????????????????????????????????????????????????????????????????????????
	Mahgarita_stevensi             ????????????????????0???0??????????01001111101?2?21--00000?0???????????20101302102001100020020100001000------00010121210000011111000200000222012101000000000000011000102200010212211212012-001021221001011001011200200100010201000-00--000000020001000100000001000011-01??00?1??????????-00?00211002001101----000001???0??0122000111000?020-010000000010-010--000-20--112200001000-0010000000000111101?200000000000201101020011012200000010010100000210011121000101001010000012012000??01010000001101000200010010000????00000--?011111101?01101000010?02101?????00-00?0????0??0??1--?????001????????????????????????0??0?01?????????????????00010?10??????????????????20?????????????????????1100??11?000??????????????????????????????????????????????????????????????????????????????????????????????????????????????????????????????????????????????????????????????????????????????????????????????????????????????????????????????????????????????????????????????????????????????????????????????????????????????????????????????-
???????0?????????????????????????????????????????????????????????????????????????????????????????????????????????????????????????????????????????????????????????????????????????????????????????????????????????????????????????????????????????????????????????????????????????????????????????????????????????????????????????????????????????????????????????????????????????????????????????????????????????????????????????????????????????????????????????????????????????????????????????????????????????????????????????????????????????????????????????????????????????????????????????????????????????????????????????????????????????????????????????????????????????????????????????????????????????????????????????????????????????????????????????????????????????????????????????????????????????????????????????????????????????????????????????????????????????????????
	Marcgodinotius_indicus         ???????????????????????????????????????????????????????????????????????????????????????????????????????????????????????????????????????????????????????????????????????0-00010212210???????????????????010001001000010220010200000-00--000000010000000100000000000011-01??10?1??????????-00?002????2001000110000?100???1??012200010(0 1)0001000-010000000110--1(0 1)0120002000111200002000-0114000000000112(1 2)01011000000000010022202000-011210--00000222100001002111100000010010100000100120002001010000002200????????????????????????????????????????????????????????????????????????????????????????????????????????????????????????????????????????????????????????????????????????????????????????010???????000?0001???????????????????????????????????????????????002120021211002000110111010312111??????????????11100211?????????????????????????????????????????????0001000100020000100?????????????????????????????200120010112010021211101100121012101000???????????????????????????????????????????????????????????????????????????????
?????????????????????????????????????????????????????????????????????????????????????????????????????????????????????????????????????????????????????????????????????????????????????????????????????????????????????????????????????????????????????????????????????????????????????????????????????????????????????????????????????????????????????????????????????????????????????????????????????????????????????????????????????????????????????????????????????????????????????????????????????????????????????????????????????????????????????????????????????????????????????????????????????????????????????????????????????????????????????????????????????????????????????????????????????????????????????????????????????????????????????????????????????????????????????????????????????????????????????????????????????????????????????????????????????????????????????????
	Microadapis_sciureus           ??????????????????????????????????????????????????????????????????????????????????????????????????????????????????????????????????????????????????????????????????????02200100202211202012-0000202210010???????????200220010201000-00--000000010001010100000000000001-?1??10?1??????????-00?00210002002100111000110010100001120001220000100-010000000011201201200020010122000021000111000000000022110102000010000001002220000110121000000100222000002102210110020010010100000100220002101010000001001????????????????????????????????????????????????????????????????????????????????????????????????????????????????????????????????????????????????????????????????????????????????????????000?????????1?00???????????????????????????????????????????????????????????????????????????????????????????????????????????????????????????????????????????????????????????????????????????????????????????????????????????????????????????????????????????????????????????????????????????????????????????????????????????????????????????
?????????????????????????????????????????????????????????????????????????????????????????????????????????????????????????????????????????????????????????????????????????????????????????????????????????????????????????????????????????????????????????????????????????????????????????????????????????????????????????????????????????????????????????????????????????????????????????????????????????????????????????????????????????????????????????????????????????????????????????????????????????????????????????????????????????????????????????????????????????????????????????????????????????????????????????????????????????????????????????????????????????????????????????????????????????????????????????????????????????????????????????????????????????????????????????????????????????????????????????????????????????????????????????????????????????????????????????
	Microcebus_murinus             000120000001002024000020000001-100-011011011(1 2)0-20-1--00011(0 1 2)00110001111020111300-11001100122220100000000------00000-20210000011111002200000022102000000-------00011000022200(0 1)22222210202(0 1)02-002222221000000001010(1 2)00200110011300000-00--00010110(0 2)010122100000000000001-100200200011100011-00002000102100101----02220110110001120001220001020-010000110110-010--000-20--1122000003002010-000000011220-00120-0-101000010022202000-002200--00100222100002102311110022010010100000(0 1)20120002101000010001101200110010110-1-100100000--10111111010011010010110010010000010-112000000001111--00011101111101(0 1)(0 1)000000000020000110000000111000000000001000110100200001100000000001111000010211100000-10000000000110002100000100001000001002000100320012001210000120110200000102002121100201011012110031110101000101110000111002101010011001101012011210100010201011111000(1 2)0000010112110002000(0 1)021200001110121002200(1 2)101000001021002001011200000110000323122100210210031201--00101101111021111101112001021111101121011102000122121012120001001101000-
000101010????0010-000000000--0001??????????????????????????????????????????????????????????????????????????????????????????????????????????????????????????????????????????????????????????????????????00011110000000000000000000000000000000000000000000000000000000000000000000000000000000000000000000000000000000000000000000000000000000000000000000000000000000000000000000000000000000000000000000000000000000000000000000000000000000000000000000000000000000000000000000000000000000000000000000000000000011111?????????000000000?????????0?00???????110010111????111??000000000000000000000000000000000000000000000000000000000000000000000000000000000000000000000000000000000000000000000000000000000000000000000000000000000000000000000000000000000000000000000000000000000000000000000000000000000000000000000000000000000000000000000000000000000000000000000000000000000
	Notharctus_tenebrosus          0031100000010020(0 2)2000012000101-101-01001000100-21-01000000000010011111010121302022001100020020100001000------00010021210(0 1)00010132001200000(0 2)220120011002------00010000100-200(0 1)02(1 2)221100-000020(0 1)02(1 2)221001000001111(1 2)00200330011100100-00-1000010010001000100000001000011-011300110111211111-00000211001001000001000(1 2)20111000001120001(0 1)(0 1)0001000-0100000000122012012000200101220(0 1)003000-2(1 2)1100000000011220102100000000001002220200110122000000(1 2)0(0 1)222(0 1)0000221221120(0 1)02(0 1 2)0100101010001(0 2)1020002102010000001101000200010010000200000000--00101111010111010000100010111000000-(0 1)12100000000111--000110011000000000201100020000000000001012000100000000??000000100001012000??01101021?????10101000000-000011100011010011101000100??0000011020002?0??0001001010000121?002100102020021211002000010120000301201010000001100001110021010000000010110120101101002000001(0 1)11110000000000010(1 2)01000000000102000111101010022200001101001020112001001211000110111110011101210102011101--10001110111020111100002000121111101110000000000222120-12100001000001???-
???????0?????????????????????????????????????????????????????????????????????????????????????????????????????????????????????????????????????????????????????????????????????????????????????????????????????????????????????????????????????????????????????????????????????????????????????????????????????????????????????????????????????????????????????????????????????????????????????????????????????????????????????????????????????????????????????????????????????????????????????????????????????????????????????????????????????????????????????????????????????????????????????????????????????????????????????????????????????????????????????????????????????????????????????????????????????????????????????????????????????????????????????????????????????????????????????????????????????????????????????????????????????????????????????????????????????????????????
	Nycticeboides_simpsoni         ???????????????????????????????????01101001100-2?-1--010233001100?10???20111201012001100000021000001000------000101212100000111220000000000021020010002------00011000002200000222210212002-000021221000010001001000001220010300000-00--000000102000010100000000000001-110200200011100011-000020????2101101----02221111010001220001001001020-010001010010-010--000-21--110000001000-1112000000001110-00120-1-101000010000202010-002210--001000021000021022101100000100101000000--130000-01000010002200200000000110-1-1?????100--200111110???11011?0010?0????00?????????????????1211--00?1?101?????????????????????1010?010000????????????0???000??????000?10??1????000????????????????????????022?????????1?0010???????1?????????????????102?0?????0????????00?????200?1100?0201110010???0??????1??000011???????????????????????????????????????????????????????????????????????????????????????????????????????????????????????????????????????????????????????????????????????????????????????????????????????????????????????????????-
?????????????????????????????????????????????????????????????????????????????????????????????????????????????????????????????????????????????????????????????????????????????????????????????????????????????????????????????????????????????????????????????????????????????????????????????????????????????????????????????????????????????????????????????????????????????????????????????????????????????????????????????????????????????????????????????????????????????????????????????????????????????????????????????????????????????????????????????????????????????????????????????????????????????????????????????????????????????????????????????????????????????????????????????????????????????????????????????????????????????????????????????????????????????????????????????????????????????????????????????????????????????????????????????????????????????????????????
	Perodicticus_potto             001120000001002024000010100101-100-01101001100-20-1--0103330000001101102000130(0 1)011001100002220100000000------00000-10210000011111000(0 1)00000022002101(0 1)00000000000011000002200012222200202010000122222100001(0 1)(0 1)0101101100(0 1)210010301000-00--000001102000000100000000000001-110200200011100011-00002010102101101----02221111010001120001000001020-010000010010-0110120002000110000001000-101500000000111(0 1)0001200101010000100002020(1 2)0-002210--00100002(1 2)00001102110(1 2)1000(0 1)010010001000(0 1)(0 2)0130100-01000010001101200000000110-1-100100100--20011011010011011000100000010000000-112(1 2)10000000211--0001(0 1)1011111010100100000000(0 1 2)0100110000000110000000000011000101002000010001000100012110(0 1)101122111100111000011000010010110100210010010111201100(1 2)22010110200120000102110010000010100(0 1)110010201110(0 1)020110311101100001011112001220021010100110210100110112101211102031121111103000012100110000000021200110002001010022000001010111000110101121211002101001010020101221112201221--21000101111021011100102020021111101111100002000222121012120001000211000-
00010101001100010-000000000--0001??????????????????????????????????????????????????????????????????????????????????????????????????????????????????????????????????????????????????????????????????????000111100000000000000000000000000000000000000000000000000000000000000000000000000000000000000000000000000000000000000000000000000000000000000000000000000000000000000000000000000000000000000000000000000000000000000000000000000000000000000000000000000000000000000000000000000000000000000000000000000000?????0?0?0?????????????000000000??101101000?00001???1110100??000000000000000000000000000000000000000000000000000000000000000000000000000000000000000000000000000000000000000000000000000000000000000000000000000000000000000000000000000000000000000000000000000000000000000000000000000000000000000000000000000000000000000000000000000000000000000000000000000000000
	Loris_tardigradus              001120000000002024000000100101-100-01101001100-20-1--00023200210011111010011202011001100000021000001000------000101102100000101210000000000021020010002------00010000002200?122222102020100001222221000011001011000002210010300000-00--000001202000000110000000000001-110200200011100011-00002000002101101----02221111010001220001000000020-010000010010-0120120002000010000001000-1112000000001110-00120-1-101001010000202000-002210--01100002000002102210210000010011101000(0 1)00030100-01000010001101200000000110-1-101100100--20011011010011011100100000010100000-111010000101311--0001020111110101001000000002110101010000011001000000001100010000200001100100010000211001011221111001110000100010100101100000100000111111011001210001102001200000021100200011112110000010202000010011131100121000102101200101012111010011011010010011111121110203122110000300120010001000000002100001000200101002200100100000100111010111121(0 1)000100101210011111221212001221--21000101111020011100100020031111101111100002000222121012120001000221000-
00010101001100010-000000000--000110100001?00000?00000001011000101101100000?1111000?10??0???0000??00001000000-010000000100000000010111--011-000000001100010?000000000000000000111100?1010000100110000000???111100000000000000000000000000000000000000000000000000000000000000000000000000000000000000000000000000000000000000000000000000000000000000000000000000000000000000000000000000000000000000000000000000000000000000000000000000000000000000000000000000000000000000000000000000000000000000000000000000000?????0???0?????????????100100110001111110???????????0000?????000000000000000000000000000000000000000000000000000000000000000000000000000000000000000000000000000000000000000000000000000000000000000000000000000000000000000000000000000000000000000000000000000000000000000000000000000000000000000000000000000000000000000000000000000000000000000000000000000000000
	Nycticebus_coucang_javaicus    000120000001002024001-------?1-11--01101001100-10-1--000333001101(0 1)1011020021302011001100000221000000000------000101202100000111120000000000(0 1 2)21020010002------00010000022200002222210202010000(0 1)222221000010(1 2)01011010000220010300000-00--00000120(1 2)001000100000000000001-110200200011100011-00002011102101101----02221110010001120001000000020-010001010010-0110120102000010000001000-1115000000001110-00120-1-101001010000202000-002210--01100002000001101210010000010010101000120030000-01000010002101200000100110-1-101000100--200110110100110111001000000100000010111110000101311--00010102111101010000000010000101010100000110000000000011000110000000011001000100012110010112211110011100001100001001021000001001001112010100022200011010012000011211002000001011000000102000100100110310101200001010012001120121010100110110100110112111211103-31221101103000201100110000000022-00210002001010022001001010111001110101121211002111001110011110221112001221--20000101111010011100100020031111101111100002000222121012120111000111000-
00010101001100010-000000000--0001101000?1?00000000000001011000101101100000?1111000??0??0?1?0000??000010?0000-010000000100000000010111--011-000000001000010000000000000000000011110011010000100110000000???111100000000000000000000000000000000000000000000000000000000000000000000000000000000000000000000000000000000000000000000000000000000000000000000000000000000000000000000000000000000000000000000000000000000000000000000000000000000000000000000000000000000000000000000000000000000000000000000000000000?????00000?????????????1101101101111111????0????????0000100??000000000000000000000000000000000000000000000000000000000000000000000000000000000000000000000000000000000000000000000000000000000000000000000000000000000000000000000000000000000000000000000000000000000000000000000000000000000000000000000000000000000000000000000000000000000000000000000000000000000
	Pronycticebus_spp.             ???????????????????????????????????01001???????2??01?00011?????????????10021302022000100220(0 1)21000000000------000101212100000111220012000000121020010002------00010000002200000112210202112-001011221000031001010200000110010200000-00--0000000000002201000000000????????????????????????????00?????2002000110000?100???0??01120000000001020-0100000001120011011000200001020000220001110000000000112111020000100010010100202002011220000001001220000021013111110200100101000000--120000-010100000011010002000100100???02000000--??10111???01110100101??020110001000-111000??0001121--000110021000000000001010012100001000100001???1?000?0???0000101100?????????????????10?????????????????????001?????????1????????????????????????????????????????????????????00202002111000200000011010030?00010000????1??001??00??11????????????????????????????????????????????????????????????????0??0?11010????????0????00010??????????????????????????????????????????????????????????????????????????????????????????????????????????010?????????
?????????????????????????????????????????????????????????????????????????????????????????????????????????????????????????????????????????????????????????????????????????????????????????????????????????????????????????????????????????????????????????????????????????????????????????????????????????????????????????????????????????????????????????????????????????????????????????????????????????????????????????????????????????????????????????????????????????????????????????????????????????????????????????????????????????????????????????????????????????????????????????????????????????????????????????????????????????????????????????????????????????????????????????????????????????????????????????????????????????????????????????????????????????????????????????????????????????????????????????????????????????????????????????????????????????????????????????
	Protoadapis_curvicuspidens     ????????????????????????????????????????????????????????????????????????????????????????????????????????????????????????????????????????????????????????????????????????????????????202002-001222221000001001011200200110010200000-00--000001110010010100000000000001-01??00?0??????????-00?00210102001100110000?100???1??01220001000001020-010000000110-0120120002000012200003000-111000000000011220112000010000002012220200220121000000100221000002100310210022010010100000100220002101010000002201????????????????????????????????????????????????????????????????????????????????????????????????????????????????????????????????????????????????????????????????????????????????????????0120002???00101001?????????????????????????????????????????????????????????????????????????????????????????????????????????????????????????????????????????????????????????????????????????????????????????????????????????????????????????????????????????????????????????????????????????????????????????????????????????????????????????
?????????????????????????????????????????????????????????????????????????????????????????????????????????????????????????????????????????????????????????????????????????????????????????????????????????????????????????????????????????????????????????????????????????????????????????????????????????????????????????????????????????????????????????????????????????????????????????????????????????????????????????????????????????????????????????????????????????????????????????????????????????????????????????????????????????????????????????????????????????????????????????????????????????????????????????????????????????????????????????????????????????????????????????????????????????????????????????????????????????????????????????????????????????????????????????????????????????????????????????????????????????????????????????????????????????????????????????
	Propithecus_verreauxi          003020000001002(0 1)24000011000101-101-01101000100-20-1--1----------------?-0103300-00001100000110100000000------00000-0000-000012122000000000(1 2)22011000000-------00-0-0000221000122122112110000002222221001010201011010020220010101100-00-1000010202002000100000001100011-100200210011100001-0101------------1----1-----------01221001000001020-00000011000(0 1)121(0 1)0100(0 1 2)020000(0 1)0000003000-2213000000011111200(0 1)20000000000010001202000-012200--0010000210000(0 1)2(0 1)21111100000100111010010--030100-02020000000000000200010010000200100000--10101111110011010010100010011000000-102200000001121--000110011000000(0 1)00(1 2)00000000000000001101001000100000000100001001000111120110001101122100001122111?????10?000100021001021221001100110101010110002103300120012100001211002000202010021211(0 1)0201000011001032(1 2)10010000001110100122002101010011001111021011210100201013122110100101200002(1 2)2110000000001022001121010100222000020000010211120010211(0 1)0111120111120021101210212001201--10001100111021011101102011021111101100111112000022121012220001000221000-
000101000????0010-000000000--000110100001000100000000001111000101101100000011??01001010001100000000001?00000-0000000001000000000100000001000000000010000000000000000000000000111000010100000001000?000000011110000000000000000000000000000000000000000000000000000000000000000000000000000000000000000000000000000000000000000000000000000000000000000000000000000000000000000000000000000000000000000000000000000000000000000000000000000000000000000000000000000000000000000000000000000000000000000000000000000000000?????????111100001??????????????????10111000000????110??000000000000000000000000000000000000000000000000000000000000000000000000000000000000000000000000000000000000000000000000000000000000000000000000000000000000000000000000000000000000000000000000000000000000000000000000000000000000000000000000000000000000000000000000000000000000000000000000000000000
	Rencunius_spp.                 ????????????????????????????????????????????????????????????????????????????????????????????????????????????????????12100000101000022000001220020010001------000110001?2200202202200???????????????????0???????????200210010101000-00--0000000000100101000000000????????????????????????????????????????????????????????????????????????????????????001200110110002000112200002000-010-000000000002200121000000100020122202001200101000000002220000????????????????00100110003200201021010000000011(0 1)1??????????????????????????????????????????????????????????????????????????????????????????????????????????????????????????????????????????????????????????????????????????????????????????????????????????????????????????????????????????????????????????????????????????????????????????????????????????????????????????????????????????????????????????????????????????????????????????????????????????????????????????????????????????????????????????????????????????????????????????????????????????????????????????????????-
?????????????????????????????????????????????????????????????????????????????????????????????????????????????????????????????????????????????????????????????????????????????????????????????????????????????????????????????????????????????????????????????????????????????????????????????????????????????????????????????????????????????????????????????????????????????????????????????????????????????????????????????????????????????????????????????????????????????????????????????????????????????????????????????????????????????????????????????????????????????????????????????????????????????????????????????????????????????????????????????????????????????????????????????????????????????????????????????????????????????????????????????????????????????????????????????????????????????????????????????????????????????????????????????????????????????????????????
[truncated: 344,982 more chars]
